# Supplementary material for: Differential gene expression in human granulosa cells from recombinant FSH versus human menopausal gonadotropin ovarian stimulation protocols
Source: Reprod Biol Endocrinol. 2010 Mar 12;8:25. doi: 10.1186/1477-7827-8-25 (PMC2842272; doi:10.1186/1477-7827-8-25)
Supplement: Additional file 2 — Complete list of differentially expressed genes. [file 1477-7827-8-25-S2.XLS]

## Sheet: Sheet1
hMG:rFSH	rFSH	hMG	p value		accession #	gene name
Signal transduction
5.792	2.682	15.532	0.0388		NM_033133.3	2',3'-cyclic nucleotide 3' phosphodiesterase (CNP)
0.431	3.504	1.511	0.0435		NM_147185.1	A kinase (PRKA) anchor protein (yotiao) 9 (AKAP9)
0.337	1.043	0.351	0.0287		NM_007202.2	A kinase (PRKA) anchor protein 10 (AKAP10), nuclear gene encoding mitochondrial protein
0.161	48.375	7.782	0.0167		NM_016248.2	A kinase (PRKA) anchor protein 11 (AKAP11)
0.329	5.196	1.708	0.00267		NM_030920.2	acidic (leucine-rich) nuclear phosphoprotein 32 family, member E (ANP32E)
2.816	1.775	4.998	0.00184		NM_005781.2	activated Cdc42-associated kinase 1 (ACK1)
3.926	0.477	1.874	0.0371		NM_000020.1	activin A receptor type II-like 1 (ACVRL1)
0.269	12.293	3.301	0.0363		NM_012096.1	adaptor protein containing pH domain, PTB domain and leucine zipper motif 1 (APPL)
4.039	0.329	1.329	0.00616		NM_001116.1	adenylate cyclase 9 (ADCY9)
4.507	1.325	5.974	0.00192		NM_000476.1	adenylate kinase 1 (AK1)
0.404	9.224	3.723	0.0254		NM_024551.2	adiponectin receptor 2 (ADIPOR2)
6.053	0.321	1.942	0.0211		NM_018209.2	ADP-ribosylation factor GTPase activating protein 1 (ARFGAP1)
0.309	4.277	1.32	0.0234		NM_015310.2	ADP-ribosylation factor guanine nucleotide factor 6 (EFA6R)
0.38	15.859	6.029	0.0276		NM_018184.2	ADP-ribosylation factor-like 10C (ARL10C)
0.354	254.2	90.083	0.0241		NM_015161.1	ADP-ribosylation factor-like 6 interacting protein (ARL6IP)
3.124	1.065	3.328	0.000868		NM_005485.2	ADP-ribosyltransferase (NAD+; poly (ADP-ribose) polymerase)-like 3 (ADPRTL3)
0.348	0.866	0.301	0.0262		NM_006380.2	amyloid beta precursor protein (cytoplasmic tail) binding protein 2 (APPBP2)
0.369	51.598	19.06	0.0261		NM_003905.2	amyloid beta precursor protein binding protein 1, 59kDa (APPBP1)
2.408	0.327	0.788	0.00749		NM_152526.3	amyotrophic lateral sclerosis 2 (juvenile) chromosome region, candidate 19 (ALS2CR19)
0.493	20.013	9.874	0.0259		NM_018571.4	amyotrophic lateral sclerosis 2 (juvenile) chromosome region, candidate 2 (ALS2CR2)
2.637	1.252	3.302	0.00776		NM_016201.2	angiomotin like 2 (AMOTL2)
1.969	0.665	1.31	0.0403		NM_012098.2	angiopoietin-like 2 (ANGPTL2)
19.173	0.253	4.86	0.0172		NM_139314.1	angiopoietin-like 4 (ANGPTL4)
2.954	0.304	0.899	0.0261		NM_031917.2	angiopoietin-like 6 (ANGPTL6)
0.461	28.977	13.363	0.000221		NM_016115.3	ankyrin repeat and SOCS box-containing 3 (ASB3)
3.695	1.878	6.937	0.022		NM_017873.2	ankyrin repeat and SOCS box-containing 6 (ASB6)
0.303	4.994	1.511	0.0164		NM_015208.2	ankyrin repeat domain 12 (ANKRD12)
5.212	1.774	9.246	0.0244		NM_001157.2	annexin A11 (ANXA11)
2.105	3.078	6.477	0.0111		NM_005876.3	aortic preferentially expressed protein 1 (APEG1)
0.205	3.496	0.716	0.0389		NM_020801.1	arrestin domain containing 3 (ARRDC3)
0.254	6.664	1.694	0.0273		NM_001184.2	ataxia telangiectasia and Rad3 related (ATR)
3.872	0.52	2.014	0.0101		NM_003502.2	axin 1 (AXIN1)
0.171	3.67	0.626	0.0487		NM_001165.3	baculoviral IAP repeat-containing 3 (BIRC3)
0.304	10.119	3.074	0.0016		NM_004742.1	BAI1-associated protein 1 (BAIAP1)
4.813	7.026	33.82	0.0276		NM_001728.2	basigin (OK blood group) (BSG)
1.954	0.447	0.874	0.0323		NM_005434.3	BENE protein (BENE)
0.309	31.437	9.72	0.0152		NM_032027.2	beta-amyloid binding protein precursor (BBP)
0.452	5.513	2.494	0.0075		NM_001729.1	betacellulin (BTC)
0.476	1.597	0.76	0.0024		NM_198892.1	BMP2 inducible kinase (BMP2K)
2.6	4.436	11.534	0.0214		NM_006129.2	bone morphogenetic protein 1 (BMP1), transcript variant BMP1-3
0.313	5.885	1.841	0.0017		NM_004329.2	bone morphogenetic protein receptor, type IA (BMPR1A)
0.3	2.678	0.803	0.00577		NM_001203.1	bone morphogenetic protein receptor, type IB (BMPR1B)
0.231	8.026	1.852	0.00338		NM_033346.2	bone morphogenetic protein receptor, type II (serine/threonine kinase) (BMPR2)
0.364	2.335	0.85	0.0119		NM_006421.2	brefeldin A-inhibited guanine nucleotide-exchange protein 1 (BIG1)
2.474	5.793	14.329	0.0286		NM_004305.2	bridging integrator 1 (BIN1)
8.551	4.271	36.52	0.033		NM_030968.2	C1q and tumor necrosis factor related protein 1 (C1QTNF1)
14.835	2.62	38.865	0.0353		NM_182486.1	C1q and tumor necrosis factor related protein 6 (C1QTNF6)
4.135	2.562	10.595	0.00354		NM_001740.2	calbindin 2, 29kDa (calretinin) (CALB2)
2.421	3.175	7.689	0.0147		NM_012295.2	calcineurin binding protein 1 (CABIN1)
0.334	3.066	1.025	0.0437		NM_030925.1	calcium binding protein 39-like (CAB39L)
3.895	5.182	20.183	0.0158		NM_016547.1	calcium binding protein Cab45 precursor (Cab45)
2.847	1.619	4.611	0.0157		NM_006387.4	calcium homeostasis endoplasmic reticulum protein (CHERP)
2.563	5.836	14.958	0.0474		NM_014316.1	calcium regulated heat stable protein 1, 24kDa (CARHSP1)
0.184	5.831	1.074	0.0128		NM_001890.1	casein alpha s1 (CSN1S1)
2.533	21.542	54.571	0.0484		NM_001893.3	casein kinase 1, delta (CSNK1D)
2.749	14.858	40.841	0.00241		NM_001894.4	casein kinase 1, epsilon (CSNK1E)
3.889	1.062	4.131	0.0229		NM_001319.5	casein kinase 1, gamma 2 (CSNK1G2)
1.967	2.741	5.392	0.00721		NM_001896.2	casein kinase 2, alpha prime polypeptide (CSNK2A2)
8.442	5.332	45.012	0.0376		NM_004357.3	CD151 antigen (CD151)
0.444	9.514	4.224	0.00434		NM_001777.2	CD47 antigen (Rh-related antigen, integrin-associated signal transducer) (CD47)
0.337	5.063	1.704	0.0276		NM_000560.2	CD53 antigen (CD53)
6.403	3.842	24.601	0.014		NM_004356.2	CD81 antigen (target of antiproliferative antibody 1) (CD81)
2.829	2.512	7.108	0.00461		NM_001784.2	CD97 antigen (CD97)
2.288	0.344	0.787	0.00285		NM_006779.2	CDC42 effector protein (Rho GTPase binding) 2 (CDC42EP2)
2.602	1.289	3.355	0.0288		NM_000080.2	cholinergic receptor, nicotinic, epsilon polypeptide (CHRNE)
2.103	0.225	0.474	0.045		NM_022641.2	chorionic somatomammotropin hormone 1 (placental lactogen) (CSH1)
0.425	1.777	0.755	0.022		NM_006343.1	c-mer proto-oncogene tyrosine kinase (MERTK)
5.965	0.408	2.431	0.0349		NM_000504.2	coagulation factor X (F10)
5.057	2.652	13.412	0.0154		NM_199235.1	collectin sub-family member 11 (COLEC11)
0.245	4.588	1.125	0.0469		NM_001278.2	conserved helix-loop-helix ubiquitous kinase (CHUK)
2.64	0.702	1.852	0.00822		NM_003632.1	contactin associated protein 1 (CNTNAP1)
1.928	0.423	0.815	0.0385		NM_014141.3	contactin associated protein-like 2 (CNTNAP2)
0.284	11.575	3.286	0.00407		NM_003909.2	copine III (CPNE3)
2.262	0.774	1.751	0.0466		NM_020939.1	copine V (CPNE5)
0.395	84.519	33.379	7.1e-05		NM_005776.1	cornichon homolog (Drosophila) (CNIH)
4.294	0.182	0.78	0.0183		AF131778.1	DAP-1 alpha
2.479	0.378	0.938	0.0313		NM_015404.1	deafness, autosomal recessive 31 (DFNB31)
12.627	4.496	56.773	0.00567		NM_003836.3	delta-like 1 homolog (Drosophila) (DLK1)
2.381	2.632	6.268	0.0166		NM_178502.2	deltex 3 homolog (DTX3)
0.291	0.94	0.274	0.0155		NM_172004.2	dendritic cell-associated lectin-1 (DCAL1)
0.516	53.194	27.424	0.00829		NM_004147.2	developmentally regulated GTP binding protein 1 (DRG1)
0.289	65.122	18.818	0.0443		NM_018171.2	DIP13 beta (DIP13B)
2.314	9.936	22.993	0.00799		NM_004423.3	dishevelled, dsh homolog 3 (DVL3)
0.259	4.083	1.059	0.00332		NM_032890.2	dispatched homolog 1 (DISP1)
0.468	11.014	5.152	0.0261		NM_003584.1	dual specificity phosphatase 11 (RNA/RNP complex 1-interacting) (DUSP11)
0.375	12.751	4.778	0.0409		NM_007240.1	dual specificity phosphatase 12 (DUSP12)
2.909	0.251	0.731	0.0384		NM_004409.2	dystrophia myotonica-protein kinase (DMPK)
9.883	0.869	8.591	0.0401		NM_001410.1	EGF-like-domain, multiple 4 (EGFL4)
3.864	1.562	6.037	0.00468		NM_001953.2	endothelial cell growth factor 1 (platelet-derived) (ECGF1)
2.376	0.345	0.821	0.0361		NM_004720.4	endothelial differentiation, lysophosphatidic acid G-protein-coupled receptor, 4 (EDG4)
5.649	0.615	3.474	0.0158		NM_004826.1	endothelin converting enzyme-like 1 (ECEL1)
0.234	8.834	2.067	0.00844		NM_004438.3	EphA4 (EPHA4)
3.451	8.241	28.438	0.0483		NM_001963.2	epidermal growth factor (beta-urogastrone) (EGF)
0.339	4.661	1.58	0.0194		NM_001981.1	epidermal growth factor receptor pathway substrate 15 (EPS15)
2.964	1.246	3.694	0.00231		NM_021235.1	epidermal growth factor receptor pathway substrate 15-like 1 (EPS15L1)
11.486	2.252	25.867	0.0374		NM_000120.2	epoxide hydrolase 1, microsomal (xenobiotic) (EPHX1)
0.247	2.737	0.676	0.0264		NM_004951.2	Epstein-Barr virus induced gene 2 (lymphocyte-specific G protein-coupled receptor) (EBI2)
3.387	3.759	12.731	0.0488		NM_005702.1	Era G-protein-like 1 (ERAL1)
2.767	0.216	0.597	0.0271		NM_001437.1	estrogen receptor 2 (ER beta) (ESR2)
2.519	1.215	3.06	0.0335		NM_002005.2	feline sarcoma oncogene (FES)
0.25	8.472	2.115	0.0424		NM_020177.2	fem-1 homolog c (FEM1C)
4.099	1.325	5.433	0.0084		NM_005766.2	FERM, RhoGEF (ARHGEF) and pleckstrin domain protein 1 (chondrocyte-derived) (FARP1)
6.405	0.182	1.165	0.0491		NM_032843.3	fibrinogen C domain containing 1 (FIBCD1)
6.735	1.609	10.839	0.0222		NM_021923.2	fibroblast growth factor receptor-like 1 (FGFRL1)
2.037	0.481	0.979	0.0103		NM_024333.1	fibronectin type 3 and SPRY (spla, ryanodine) domain containing (with coiled-coil motif) 1 (FSD1)
5.022	3.874	19.453	0.0137		NM_005860.1	follistatin-like 3 (secreted glycoprotein) (FSTL3)
0.333	9.243	3.079	0.024		NM_022476.1	fused toes homolog (mouse) (FTS)
2.635	6.689	17.625	0.0452		NM_153047.1	FYN oncogene related to SRC, FGR, YES (FYN)
0.466	6.06	2.825	0.0233		NM_025211.2	G kinase anchoring protein 1 (GKAP1)
2.805	6.444	18.076	0.0313		NM_004489.3	G protein pathway suppressor 2 (GPS2)
3.382	0.727	2.458	0.0217		NM_170699.1	G protein-coupled bile acid receptor 1 (GPBAR1)
0.348	5.918	2.062	0.00952		NM_005279.2	G protein-coupled receptor 1 (GPR1)
0.397	0.71	0.282	0.00973		NM_153838.1	G protein-coupled receptor 115 (GPR115)
2.447	0.269	0.658	0.0449		NM_199243.1	G protein-coupled receptor 150 (GPR150)
0.459	0.847	0.389	0.0251		NM_005292.2	G protein-coupled receptor 18 (GPR18)
0.292	1.694	0.495	0.0479		NM_005300.2	G protein-coupled receptor 34 (GPR34)
0.324	2.225	0.721	0.0117		NM_018490.1	G protein-coupled receptor 48 (GPR48)
0.482	109.186	52.609	0.00974		NM_001494.2	GDP dissociation inhibitor 2 (GDI2)
0.15	17.616	2.646	0.000619		NM_004124.2	glia maturation factor, beta (GMFB)
0.445	1.824	0.812	0.0266		NM_021956.2	glutamate receptor, ionotropic, kainate 2 (GRIK2)
3.307	5.9	19.514	0.0213		NM_002101.3	glycophorin C (Gerbich blood group) (GYPC)
2.636	2.064	5.439	0.0201		NM_000407.3	glycoprotein Ib (platelet), beta polypeptide (GP1BB)
0.347	0.339	0.117	0.0422		NM_004488.1	glycoprotein V (platelet) (GP5)
12.159	2.517	30.606	0.0173		NM_002087.1	granulin (GRN)
2.047	7.219	14.779	0.0321		NM_020137.3	GRIP1 associated protein 1 (GRIPAP1)
3.461	0.406	1.406	0.0121		NM_005811.2	growth differentiation factor 11 (GDF11)
2.958	6.91	20.44	0.0433		NM_004864.1	growth differentiation factor 15 (GDF15)
0.302	16.844	5.084	0.0126		NM_004490.1	growth factor receptor-bound protein 14 (GRB14)
0.437	1.683	0.736	0.00704		NM_014394.1	growth hormone inducible transmembrane protein (GHITM)
5.876	0.809	4.752	0.0285		NM_181711.1	GRP1 (general receptor for phosphoinositides 1)-associated scaffold protein (GRASP)
3.965	2.763	10.955	0.0286		NM_002067.1	guanine nucleotide binding protein (G protein), alpha 11 (Gq class) (GNA11)
2.72	0.323	0.88	0.0224		NM_004297.2	guanine nucleotide binding protein (G protein), alpha 14 (GNA14)
0.466	1.727	0.804	0.02		NM_002069.4	guanine nucleotide binding protein (G protein), alpha inhibiting activity polypeptide 1 (GNAI1)
2.915	1.991	5.803	0.00698		NM_002070.2	guanine nucleotide binding protein (G protein), alpha inhibiting activity polypeptide 2 (GNAI2)
0.378	2.554	0.966	0.00424		NM_006496.1	guanine nucleotide binding protein (G protein), alpha inhibiting activity polypeptide 3 (GNAI3)
8.822	0.633	5.58	0.0361		NM_053004.1	guanine nucleotide binding protein (G protein), beta polypeptide 1-like (GNB1L)
8.15	1.408	11.473	0.0236		NM_002133.1	heme oxygenase (decycling) 1 (HMOX1)
2.401	11.934	28.656	0.0229		NM_002134.2	heme oxygenase (decycling) 2 (HMOX2)
6.825	8.2	55.964	0.0447		NM_004712.3	hepatocyte growth factor-regulated tyrosine kinase substrate (HGS)
3.451	19.709	68.012	0.00732		NM_004494.1	hepatoma-derived growth factor (high-mobility group protein 1-like) (HDGF)
5.859	1.287	7.538	0.0131		NM_032631.2	hepatoma-derived growth factor-related protein 2 (HDGF2)
4.625	5.032	23.275	0.00109		NM_002149.2	hippocalcin-like 1 (HPCAL1)
2.241	6.011	13.473	0.0189		NM_000861.2	histamine receptor H1 (HRH1)
0.302	7.417	2.242	0.00346		NM_016133.2	insulin induced gene 2 (INSIG2)
3.93	5.788	22.75	0.00228		NM_001552.1	insulin-like growth factor binding protein 4 (IGFBP4)
6.66	3.319	22.108	0.0025		NM_000599.2	insulin-like growth factor binding protein 5 (IGFBP5)
0.454	8.687	3.947	0.0349		NM_014288.3	integrin beta 3 binding protein (beta3-endonexin) (ITGB3BP)
2.235	11.543	25.796	0.0465		NM_005501.1	integrin, alpha 3 (antigen CD49C, alpha 3 subunit of VLA-3 receptor) (ITGA3)
5.481	1.794	9.834	0.000895		NM_002205.1	integrin, alpha 5 (fibronectin receptor, alpha polypeptide) (ITGA5)
0.394	34.385	13.551	0.0448		NM_000210.1	integrin, alpha 6 (ITGA6)
2.415	1.45	3.5	0.00446		NM_000211.1	integrin, beta 2 (antigen CD18 (p95), lymphocyte function-associated antigen
0.447	0.43	0.192	0.0288		NM_000888.3	integrin, beta 6 (ITGB6)
2.482	25.977	64.474	0.0444		NM_004517.1	integrin-linked kinase (ILK)
0.301	17.525	5.279	0.03		NM_014920.2	intestinal cell (MAK-like) kinase (ICK)
2.391	0.303	0.724	0.00225		NM_002226.3	jagged 2 (JAG2)
2.828	3.721	10.522	0.00737		NM_002229.2	jun B proto-oncogene (JUNB)
2.833	5.964	16.895	0.00871		NM_130469.2	jun dimerization protein 2 (JDP2)
2.728	0.497	1.356	0.0106		NM_018664.1	Jun dimerization protein p21SNFT (SNFT)
3.938	1.828	7.2	0.0023		NM_199349.1	kielin-like
1.982	0.328	0.651	0.0171		NM_014916.2	kinase phosphatase inhibitor 2 (KPI2)
0.242	24.962	6.047	0.000373		NM_006055.1	LanC lantibiotic synthetase component C-like 1 (bacterial) (LANCL1)
7.054	0.316	2.229	0.00879		NM_021070.2	latent transforming growth factor beta binding protein 3 (LTBP3)
3.269	0.221	0.721	0.0289		NM_003573.1	latent transforming growth factor beta binding protein 4 (LTBP4)
2.1	1.979	4.157	0.0148		NM_014921.2	latrophilin 1 (LPHN1)
0.322	2.223	0.716	0.0215		NM_015236.2	latrophilin 3 (LPHN3)
2.406	0.851	2.047	0.0114		NM_015627.1	LDL receptor adaptor protein (ARH)
1.909	70.629	134.86	0.0453		NM_002305.2	lectin, galactoside-binding, soluble, 1 (galectin 1) (LGALS1)
2.86	0.759	2.172	0.0468		NM_020997.2	left-right determination, factor B (LEFTB)
2.405	0.539	1.296	0.0439		NM_006338.2	leucine rich repeat neuronal 5 (LRRN5)
4.636	1.987	9.213	0.0418		NM_012317.2	leucine zipper, down-regulated in cancer 1 (LDOC1)
4.343	2.665	11.575	0.00106		NM_012318.1	leucine zipper-EF-hand containing transmembrane protein 1 (LETM1)
0.25	16.972	4.247	0.000554		NM_153371.2	ligand of numb-protein X 2 (LNX2)
6.535	0.522	3.412	0.00179		NM_014449.1	likely ortholog of mouse gene rich cluster, A gene (GRCA)
3.68	0.274	1.007	0.0267		NM_002333.1	low density lipoprotein receptor-related protein 3 (LRP3)
3.858	0.338	1.305	0.00526		NM_002335.1	low density lipoprotein receptor-related protein 5 (LRP5)
2.98	35.963	107.175	0.0093		NM_002337.1	low density lipoprotein receptor-related protein associated protein 1 (LRPAP1)
5.835	0.137	0.801	0.00224		NM_002332.1	low density lipoprotein-related protein 1 (alpha-2-macroglobulin receptor) (LRP1)
6.429	17.538	112.757	0.0455		NM_002346.1	lymphocyte antigen 6 complex, locus E (LY6E)
2.19	0.145	0.317	0.0134		NM_006439.3	mab-21-like 2 (MAB21L2)
2.629	2.09	5.495	0.00481		NM_199054.1	MAP kinase-interacting serine/threonine kinase 2 (MKNK2)
0.249	22.215	5.53	0.0329		NM_022474.2	membrane protein, palmitoylated 5 (MAGUK p55 subfamily member 5) (MPP5)
5.921	7.103	42.061	0.0138		NM_002391.2	midkine (neurite growth-promoting factor 2) (MDK)
0.206	29.465	6.073	0.0425		NM_002748.2	mitogen-activated protein kinase 6 (MAPK6)
0.196	37.919	7.449	0.00446		NM_021970.2	mitogen-activated protein kinase kinase 1 interacting protein 1 (MAP2K1IP1)
3.707	3.159	11.71	0.00395		NM_145110.1	mitogen-activated protein kinase kinase 3 (MAP2K3)
6.188	1.689	10.45	0.0371		NM_002419.2	mitogen-activated protein kinase kinase kinase 11 (MAP3K11)
2.793	3.235	9.036	0.0442		NM_006301.2	mitogen-activated protein kinase kinase kinase 12 (MAP3K12)
0.44	7.724	3.402	0.049		NM_004721.3	mitogen-activated protein kinase kinase kinase 13 (MAP3K13)
2.765	2.023	5.593	0.00178		NM_002401.3	mitogen-activated protein kinase kinase kinase 3 (MAP3K3)
3.748	0.389	1.456	0.00348		NM_004672.3	mitogen-activated protein kinase kinase kinase 6 (MAP3K6)
0.334	15.667	5.226	0.0428		NM_016289.2	MO25 protein (MO25)
0.175	3.566	0.625	0.0498		NM_173468.2	MOB1, Mps One Binder kinase activator-like 1A (MOBKL1A)
5.104	1.867	9.531	0.0201		NM_130807.2	MOB1, Mps One Binder kinase activator-like 2A (MOBKL2A)
1.999	1.461	2.922	0.0113		NM_012219.2	muscle RAS oncogene homolog (MRAS)
0.37	20.717	7.663	0.029		NM_013255.3	muskelin 1, intracellular mediator containing kelch motifs (MKLN1)
0.354	12.663	4.482	0.019		NM_145808.1	myotrophin (MTPN)
0.213	8.887	1.893	0.00926		NM_000252.1	myotubular myopathy 1 (MTM1)
0.272	10.091	2.747	0.00999		NM_201281.1	myotubularin related protein 2 (MTMR2)
2.213	1.257	2.781	0.0219		BC007195.1	NCK adaptor protein 2
0.4	1.248	0.499	0.00663		NM_015678.2	neurobeachin (NBEA)
0.387	5.518	2.136	0.0252		NM_002524.2	neuroblastoma RAS viral (v-ras) oncogene homolog (NRAS)
5.463	1.626	8.884	0.00608		NM_014284.1	neurochondrin (NCDN)
0.491	4.218	2.071	0.00497		NM_000267.1	neurofibromin 1 (neurofibromatosis, von Recklinghausen disease, Watson disease) (NF1)
4.875	0.257	1.252	0.0238		NM_019850.1	neuronal guanine nucleotide exchange factor (NGEF)
2.292	0.624	1.43	0.0165		NM_002527.3	neurotrophin 3 (NTF3)
0.36	6.301	2.269	0.0292		NM_020345.2	NFKB inhibitor interacting Ras-like 1 (NKIRAS1)
3.805	4.665	17.75	0.0109		NM_007184.1	nischarin (NISCH)
2.989	1.271	3.798	0.00141		NM_000603.3	nitric oxide synthase 3 (endothelial cell) (NOS3)
0.427	2.774	1.184	0.0411		NM_020240.1	non-kinase Cdc42 effector protein SPEC2 (SPEC2)
2.31	0.509	1.176	0.00847		NM_006162.3	nuclear factor of activated T-cells, cytoplasmic, calcineurin-dependent 1 (NFATC1)
2.515	2.018	5.076	0.0385		NM_005693.1	nuclear receptor subfamily 1, group H, member 3 (NR1H3)
0.403	2.481	1.001	0.022		NM_005123.1	nuclear receptor subfamily 1, group H, member 4 (NR1H4)
4.704	3.488	16.406	0.0498		NM_005234.3	nuclear receptor subfamily 2, group F, member 6 (NR2F6)
3.552	1.654	5.876	0.00712		NM_002135.3	nuclear receptor subfamily 4, group A, member 1 (NR4A1)
6.917	0.189	1.307	0.00128		NM_004756.2	numb homolog-like (NUMBL)
1.956	2.602	5.089	0.0461		NM_012364.1	olfactory receptor, family 1, subfamily Q, member 1 (OR1Q1)
2.207	0.343	0.757	0.0335		NM_013939.1	olfactory receptor, family 10, subfamily H, member 2 (OR10H2)
2.566	1.714	4.399	0.0224		NM_030876.4	olfactory receptor, family 5, subfamily V, member 1 (OR5V1)
6.276	1.477	9.272	0.0034		NM_007346.2	opioid growth factor receptor (OGFR)
3.432	7.037	24.149	0.0297		NM_005866.2	opioid receptor, sigma 1 (OPRS1)
0.191	8.969	1.715	0.0111		NM_012382.1	osmosis responsive factor (OSRF)
0.395	30.092	11.892	0.0258		NM_005109.1	oxidative-stress responsive 1 (OSR1)
0.269	16.763	4.506	0.0423		NM_173797.2	PAP associated domain containing 4 (PAPD4)
3.01	5.526	16.631	0.0362		NM_014891.4	PDGFA associated protein 1 (PDAP1)
0.322	0.425	0.137	0.0382		NM_022576.2	phosducin (PDC)
0.442	35.921	15.886	0.0445		NM_024065.2	phosducin-like 3 (PDCL3)
2.477	1.243	3.078	0.00491		NM_002609.2	platelet-derived growth factor receptor, beta polypeptide (PDGFRB)
3.923	1.317	5.167	0.0272		NM_032242.2	plexin A1 (PLXNA1)
5.53	0.708	3.915	0.0117		NM_002673.3	plexin B1 (PLXNB1)
3.785	0.599	2.269	0.0118		NM_015103.1	plexin D1 (PLXND1)
0.23	21.79	5.015	0.0274		NM_015387.2	preimplantation protein 3 (PREI3)
2.372	3.503	8.307	0.0121		NM_024653.1	PRKR interacting protein 1 (IL11 inducible) (PRKRIP1)
4.195	1.068	4.482	0.0423		NM_032414.1	prokineticin 1 (PROK1)
0.175	77.466	13.545	0.00189		NM_000950.1	proline rich Gla (G-carboxyglutamic acid) 1 (PRRG1)
2.8	0.369	1.034	0.0279		NM_014731.2	ProSAPiP1 protein (ProSAPiP1)
3.264	0.193	0.631	0.00163		NM_016223.3	protein kinase C and casein kinase substrate in neurons 3 (PACSIN3)
8.312	0.273	2.269	0.0209		NM_016457.3	protein kinase D2 (PRKD2)
0.322	3.507	1.13	0.0402		NM_206907.2	protein kinase, AMP-activated, alpha 1 catalytic subunit (PRKAA1)
0.434	29.161	12.658	0.0197		NM_003690.3	protein kinase, interferon-inducible double stranded RNA dependent activator (PRKRA)
0.318	28.808	9.164	0.00616		NM_002710.1	protein phosphatase 1, catalytic subunit, gamma isoform (PPP1CC)
5.613	7.873	44.194	0.000502		NM_033256.1	protein phosphatase 1, regulatory (inhibitor) subunit 14A (PPP1R14A)
2.566	0.409	1.05	0.024		NM_014330.2	protein phosphatase 1, regulatory (inhibitor) subunit 15A (PPP1R15A)
1.987	2.964	5.889	0.0301		NM_015568.2	protein phosphatase 1, regulatory (inhibitor) subunit 16B (PPP1R16B)
0.378	11.126	4.207	0.00833		NM_014110.3	protein phosphatase 1, regulatory (inhibitor) subunit 8 (PPP1R8)
2.704	5.455	14.751	0.0448		NM_002714.2	protein phosphatase 1, regulatory subunit 10 (PPP1R10)
0.424	7.017	2.976	0.0309		NM_021003.2	protein phosphatase 1A (formerly 2C), magnesium-dependent, alpha isoform (PPM1A)
0.379	14.138	5.364	0.0388		NM_002706.3	protein phosphatase 1B (formerly 2C), magnesium-dependent, beta isoform (PPM1B)
0.467	0.472	0.221	0.0307		NM_014906.3	protein phosphatase 1E (PP2C domain containing) (PPM1E)
2.57	14.443	37.12	0.0264		NM_002707.3	protein phosphatase 1G (formerly 2C), magnesium-dependent, gamma isoform (PPM1G)
0.363	4.819	1.751	0.00099		NM_002716.3	protein phosphatase 2 (formerly 2A), regulatory subunit A (PR 65), beta isoform (PPP2R1B)
0.296	1.505	0.446	0.0139		NM_021132.1	protein phosphatase 3 (formerly 2B), catalytic subunit, beta (calcineurin A beta) (PPP3CB)
0.392	6.399	2.508	0.019		NM_005134.1	protein phosphatase 4, regulatory subunit 1 (PPP4R1)
3.875	1.083	4.199	0.0123		NM_006247.2	protein phosphatase 5, catalytic subunit (PPP5C)
0.428	2.333	0.998	0.0391		NM_152422.3	protein tyrosine phosphatase domain containing 1 (PTPDC1)
4.602	1.215	5.59	0.00391		NM_014369.2	protein tyrosine phosphatase, non-receptor type 18 (brain-derived) (PTPN18)
5.2	2.314	12.034	0.00375		NM_015466.1	protein tyrosine phosphatase, non-receptor type 23 (PTPN23)
0.26	5.903	1.536	0.00651		NM_002830.2	protein tyrosine phosphatase, non-receptor type 4 (megakaryocyte) (PTPN4)
3.246	0.439	1.426	0.0114		NM_032781.2	protein tyrosine phosphatase, non-receptor type 5 (striatum-enriched) (PTPN5)
2.586	1.003	2.593	0.0295		NM_080792.1	protein tyrosine phosphatase, non-receptor type substrate 1 (PTPNS1)
3.963	2.612	10.351	0.0028		NM_002840.2	protein tyrosine phosphatase, receptor type, F (PTPRF)
0.413	4.957	2.047	0.0489		NM_002844.2	protein tyrosine phosphatase, receptor type, K (PTPRK)
0.417	0.541	0.226	0.0367		NM_002851.1	protein tyrosine phosphatase, receptor-type, Z polypeptide 1 (PTPRZ1)
6.018	1.227	7.386	0.0284		NM_002821.3	PTK7 protein tyrosine kinase 7 (PTK7)
2.886	0.234	0.674	0.0208		NM_002558.2	purinergic receptor P2X, ligand-gated ion channel, 1 (P2RX1)
2.758	2.96	8.162	0.0223		NM_015609.1	putative MAPK activating protein PM20,PM21
2.168	2.458	5.327	0.0334		NM_001002292.1	putative NFkB activating protein 373
3.295	0.912	3.003	0.0188		NM_005049.2	PWP2 periodic tryptophan protein homolog (PWP2H)
0.307	26.787	8.234	0.00043		NM_004582.2	Rab geranylgeranyltransferase, beta subunit (RABGGTB)
0.476	3.116	1.482	0.0373		NM_014504.1	RAB guanine nucleotide exchange factor (GEF) 1 (RABGEF1)
0.288	19.328	5.571	0.00751		NM_173825.1	RAB, member of RAS oncogene family-like 3 (RABL3)
0.37	82.021	30.376	0.000501		NM_004663.3	RAB11A, member RAS oncogene family (RAB11A)
0.247	78.809	19.434	0.0106		NM_021252.3	RAB18, member RAS oncogene family (RAB18)
0.392	82.561	32.386	0.0411		NM_004161.3	RAB1A, member RAS oncogene family (RAB1A)
0.311	3.814	1.185	0.014		NM_004249.1	RAB28, member RAS oncogene family (RAB28)
0.227	3.674	0.833	0.000867		BC014553.2	RAB3A interacting protein (rabin3)
0.24	3.735	0.896	0.0217		NM_022456.2	RAB3A interacting protein (rabin3) (RAB3IP)
0.27	25.573	6.894	0.0115		NM_013277.2	Rac GTPase activating protein 1 (RACGAP1)
2.3	4.945	11.376	0.00355		NM_182947.1	RAC/CDC42 exchange factor (GEFT)
2.968	2.52	7.48	0.00208		NM_006266.2	ral guanine nucleotide dissociation stimulator (RALGDS)
0.458	10.871	4.975	0.00949		NM_018037.1	Ral-A exchange factor RalGPS2 (RALGPS2)
4.698	2.098	9.859	0.00115		NM_003624.1	RAN binding protein 3 (RANBP3-a), transcript variant RANBP3-a
4.322	0.99	4.279	0.000498		NM_198679.1	Rap guanine nucleotide exchange factor (GEF) 1 (RAPGEF1)
0.241	9.016	2.171	0.00478		NM_007023.1	Rap guanine nucleotide exchange factor (GEF) 4 (RAPGEF4)
0.383	11.236	4.308	0.0425		NM_021159.3	RAP1, GTP-GDP dissociation stimulator 1 (RAP1GDS1)
0.32	23.369	7.478	0.0182		NM_015646.3	RAP1B, member of RAS oncogene family (RAP1B)
2.306	0.519	1.197	0.0293		NM_004292.1	Ras and Rab interactor 1 (RIN1)
2.782	0.3	0.834	0.00637		NM_024832.3	Ras and Rab interactor 3 (RIN3)
2.59	0.349	0.905	0.0189		NM_024832.3	Ras and Rab interactor 3 (RIN3)
0.41	88.105	36.086	0.000726		NM_005614.2	Ras homolog enriched in brain (RHEB)
0.244	17.691	4.309	0.0343		NM_018307.2	ras homolog gene family, member T1 (RHOT1)
9.579	2.535	24.282	0.00842		NM_017805.2	Ras interacting protein 1 (RASIP1)
0.425	2.121	0.902	0.0214		NM_006506.2	RAS p21 protein activator 2 (RASA2)
2.734	0.332	0.908	0.00382		NM_004658.1	RAS protein activator like 1 (GAP1 like) (RASAL1)
0.339	5.503	1.865	0.00703		NM_012297.3	Ras-GTPase activating protein SH3 domain-binding protein 2 (G3BP2)
3.796	0.619	2.349	0.0417		NM_015444.1	Ras-induced senescence 1 (RIS1)
0.451	12.007	5.413	0.00157		NM_006912.2	Ras-like without CAAX 1 (RIT1)
3.031	0.413	1.251	0.0311		NM_005854.1	receptor (calcitonin) activity modifying protein 2 (RAMP2)
3.055	0.99	3.024	0.0405		NM_198230.1	regulator of G-protein signalling 12 (RGS12)
2.315	4.224	9.777	0.041		NM_005873.1	regulator of G-protein signalling 19 (RGS19)
0.187	3.053	0.569	0.0313		BC044742.1	regulator of G-protein signalling 2, 24kDa
0.317	1.171	0.371	0.00721		NM_002924.2	regulator of G-protein signalling 7 (RGS7)
0.358	0.304	0.109	0.0252		NM_181572.2	regulator of G-protein signalling like 1 (RGSL1)
0.282	12.799	3.604	0.00825		NM_052811.2	ret finger protein 2 (RFP2)
2.461	0.622	1.531	0.0342		NM_000964.1	retinoic acid receptor, alpha (RARA)
1.969	0.574	1.131	0.00475		NM_020211.1	RGM domain family, member A (RGMA)
5.617	9.967	55.984	0.0229		NM_004309.3	Rho GDP dissociation inhibitor (GDI) alpha (ARHGDIA)
0.362	1.816	0.658	0.0353		NM_018287.4	Rho GTPase activating protein 12 (ARHGAP12)
5.649	2.235	12.624	0.00221		NM_017701.2	Rho GTPase activating protein 8 (ARHGAP8)
5.364	1.534	8.23	0.0426		NM_014786.2	Rho guanine nucleotide exchange factor (GEF) 17 (ARHGEF17)
1.992	0.711	1.415	0.0129		NM_005435.2	Rho guanine nucleotide exchange factor (GEF) 5 (ARHGEF5)
4.154	0.263	1.094	0.0452		NM_052924.1	rhophilin, Rho GTPase binding protein 1 (RHPN1)
0.364	75.016	27.296	0.00493		NM_014836.3	Rho-related BTB domain containing 1 (RHOBTB1)
2.88	0.283	0.814	0.0131		NM_015178.1	Rho-related BTB domain containing 2 (RHOBTB2)
0.34	8.495	2.891	0.0143		NM_003831.2	RIO kinase 3 (RIOK3)
4.979	2.116	10.534	0.00101		BC039204.1	RUN and TBC1 domain containing 1
2.017	0.788	1.589	0.00509		NM_000231.1	sarcoglycan, gamma (35kDa dystrophin-associated glycoprotein) (SGCG)
0.451	17.733	7.992	0.00205		NM_005506.2	scavenger receptor class B, member 2 (SCARB2)
4.606	0.37	1.706	0.0363		NM_016479.3	scotin (SCOTIN)
0.354	7.804	2.762	0.0223		NM_006080.1	sema domain, immunoglobulin domain (Ig), secreted, (semaphorin) 3A (SEMA3A)
0.382	0.967	0.369	0.00984		NM_006379.2	sema domain, immunoglobulin domain (Ig), secreted, (semaphorin) 3C (SEMA3C)
3.259	1.831	5.968	0.00431		NM_017893.2	sema domain, immunoglobulin domain (Ig), transmembrane domain (TM) (SEMA4G)
3.177	1.123	3.567	0.00134		NM_005990.2	serine/threonine kinase 10 (STK10)
5.881	0.154	0.905	0.0257		NM_001040.2	sex hormone-binding globulin (SHBG)
0.426	5.289	2.255	0.0209		NM_182691.1	SFRS protein kinase 2 (SRPK2)
3.6	0.685	2.467	0.0452		NM_003975.2	SH2 domain protein 2A (SH2D2A)
3.137	0.969	3.038	0.0151		NM_018986.2	SH3 domain and tetratricopeptide repeats 1 (SH3TC1)
3.313	11.236	37.226	0.0431		NM_031286.2	SH3 domain binding glutamic acid-rich protein like 3 (SH3BGRL3)
3.258	0.309	1.005	0.0399		NM_152550.2	SH3 domain containing ring finger 2 (SH3RF2)
2.566	1.719	4.41	0.00152		NM_003023.2	SH3-domain binding protein 2 (SH3BP2)
1.982	4.756	9.428	0.0158		NM_031892.1	SH3-domain kinase binding protein 1 (SH3KBP1)
3.645	0.934	3.404	0.00151		NM_003028.1	SHB (Src homology 2 domain containing) adaptor protein B (SHB)
2.681	11.458	30.72	0.00502		NM_183001.2	SHC (Src homology 2 domain containing) transforming protein 1 (SHC1)
0.239	11.33	2.71	0.0041		NM_024745.2	SHC SH2-domain binding protein 1 (SHCBP1)
1.979	2.414	4.776	0.0484		NM_012448.3	signal transducer and activator of transcription 5B (STAT5B)
4.104	1.617	6.634	0.0364		NM_003153.3	signal transducer and activator of transcription 6, interleukin-4 induced (STAT6)
2.164	0.631	1.366	0.0135		AA745270.1	similar to EPIDERMAL GROWTH FACTOR-LIKE CRIPTO PROTEIN
2.359	2.66	6.275	0.00131		AK055132.1	similar to BONE MORPHOGENETIC PROTEIN 1 PRECURSOR
2.644	2.488	6.58	0.0279		AK090927.1	similar to CALMODULIN
5.825	0.907	5.286	0.00728		NM_145245.2	similar to ecotropic viral integration site 5; Neuroblastoma stage 4S gene
6.144	0.157	0.963	0.0139		AK123267.1	similar to GUANINE NUCLEOTIDE EXCHANGE FACTOR DBS
4.536	1.957	8.877	5.32e-05		AI570078.1	similar to INSULIN-LIKE GROWTH FACTOR BINDING PROTEIN 4 PRECURSOR
0.4	1.699	0.68	0.0411		NM_172069.1	similar to PH (pleckstrin homology) domain
3.76	0.998	3.752	0.0454		AI358818.1	similar to PROTEIN PHOSPHATASE PP2A, 65 KD REGULATORY SUBUNIT, ALPHA
0.204	0.434	0.088	0.0036		AI821245.1	similar to SERINE/THREONINE-PROTEIN KINASE RECEPTOR R5 PRECURSOR
0.252	4.325	1.089	0.017		AK126803.1	similar to spectrin SH3 domain binding protein 1 (SSH3BP1)
0.282	0.547	0.154	0.0331		AA652053.1	similar to THROMBIN RECEPTOR PRECURSOR
0.403	4.276	1.722	0.00909		AK026470.1	similar to Traf2 and NCK interacting kinase splice variant 8 (TNIK)
0.263	6.973	1.835	0.000939		AK023024.1	similar to X-LINKED RETINITIS PIGMENTOSA GTPASE REGULATOR
2.023	0.816	1.65	0.00433		NM_018984.2	slingshot homolog 1 (SSH1)
0.478	0.726	0.347	0.0113		NM_173078.2	SLIT and NTRK-like family, member 4 (SLITRK4)
0.349	10.714	3.744	0.0371		NM_001001419.1	SMAD, mothers against DPP homolog 5 (SMAD5)
6.724	0.559	3.757	0.00356		NM_005631.3	smoothened homolog (SMO)
0.213	4.817	1.028	0.00873		NM_007373.2	soc-2 suppressor of clear homolog (SHOC2)
4.658	0.678	3.157	0.00422		NM_145345.1	socius (SOC)
0.277	6.624	1.838	0.0237		NM_198901.1	sorcin (SRI)
2.835	3.094	8.77	0.013		NM_025106.2	SPRY domain-containing SOCS box protein SSB-1 (SSB1)
4.868	0.276	1.343	0.0192		NM_016848.2	src homology 2 domain containing transforming protein C3 (SHC3)
2.595	0.47	1.219	0.0133		NM_003714.1	stanniocalcin 2 (STC2)
2.118	1.353	2.866	0.0297		NM_002975.2	stem cell growth factor; lymphocyte secreted C-type lectin (SCGF)
0.39	31.266	12.188	0.0117		NM_014574.2	striatin, calmodulin binding protein 3 (STRN3)
6.637	4.609	30.588	0.0239		NM_013403.1	striatin, calmodulin binding protein 4 (STRN4)
3.709	5.193	19.26	0.0455		NM_003156.2	stromal interaction molecule 1 (STIM1)
3.264	0.924	3.017	0.013		NM_003745.1	suppressor of cytokine signaling 1 (SOCS1)
0.211	10.482	2.216	0.0204		NM_144949.2	suppressor of cytokine signaling 5 (SOCS5)
0.346	123.007	42.601	0.028		NM_005625.1	syndecan binding protein (syntenin) (SDCBP)
3.635	1.974	7.177	0.0178		NM_182759.1	TAFA3 protein (TAFA3)
0.221	5.8	1.285	0.0435		NM_023921.1	taste receptor, type 2, member 10 (TAS2R10)
0.237	0.7	0.166	0.00215		NM_176885.1	taste receptor, type 2, member 44 (TAS2R44), mRNA
3.333	0.392	1.306	0.0428		NM_018421.1	TBC1 domain family, member 2 (TBC1D2)
4.316	0.995	4.292	0.000829		NM_170754.2	tensin like C1 domain containing phosphatase (TENC1)
0.382	0.694	0.265	0.0108		NM_198393.1	testis expressed sequence 14 (TEX14)
5.226	1.931	10.091	0.0233		NM_016151.2	thousand and one amino acid protein kinase (TAO1)
2.609	0.88	2.297	0.0362		NM_201636.1	thromboxane A2 receptor (TBXA2R)
12.452	2.232	27.789	0.0178		NM_003258.1	thymidine kinase 1, soluble (TK1)
0.314	0.46	0.144	0.000448		NM_005121.1	thyroid hormone receptor associated protein 1 (THRAP1)
2.845	13.496	38.399	0.0059		NM_004240.2	thyroid hormone receptor interactor 10 (TRIP10)
4.126	2.069	8.535	0.0204		NM_004295.2	TNF receptor-associated factor 4 (TRAF4)
3.377	2.45	8.275	0.0302		NM_006058.2	TNFAIP3 interacting protein 1 (TNIP1)
0.415	6.815	2.827	0.0223		NM_003264.2	toll-like receptor 2 (TLR2)
2.038	3.121	6.36	0.0468		NM_175067.1	trace amine receptor 4 (TRAR4)
0.327	1.469	0.481	0.0342		NM_052864.2	TRAF2 binding protein (T2BP)
2.614	8.461	22.12	0.0154		NM_016272.2	transducer of ERBB2, 2 (TOB2)
8.583	2.258	19.382	0.0294		NM_006453.2	transducin (beta)-like 3 (TBL3)
4.215	3.003	12.657	0.0171		NM_015927.3	transforming growth factor beta 1 induced transcript 1 (TGFB1I1)
6.174	1.466	9.049	0.00558		NM_000660.1	transforming growth factor, beta 1 (Camurati-Engelmann disease) (TGFB1)
3.464	0.364	1.261	0.00529		NM_006675.2	transmembrane 4 superfamily member tetraspan NET-5 (NET-5)
2.763	0.554	1.531	0.00393		NM_021158.3	tribbles homolog 3 (TRIB3)
2.601	0.2	0.521	0.0127		NM_020245.2	tubby like protein 4 (TULP4)
8.381	0.728	6.106	0.0025		NM_021056.1	tuberous sclerosis 2 (TSC2)
3.162	1.028	3.25	0.00154		NM_003809.2	tumor necrosis factor (ligand) superfamily, member 12 (TNFSF12)
2.863	26.988	77.265	0.0259		NM_016639.1	tumor necrosis factor receptor superfamily, member 12A (TNFRSF12A)
3.351	0.39	1.306	0.0159		NM_001250.3	tumor necrosis factor receptor superfamily, member 5 (TNFRSF5)
0.371	2.805	1.041	0.0425		NM_020648.3	twisted gastrulation homolog 1 (TWSG1)
5.382	2.449	13.183	0.00286		NM_006293.2	TYRO3 protein tyrosine kinase (TYRO3)
5.057	0.636	3.218	0.000841		NM_005157.2	v-abl Abelson murine leukemia viral oncogene homolog 1 (ABL1)
0.347	1.924	0.667	0.0495		NM_006296.2	vaccinia related kinase 2 (VRK2)
6.298	3.017	19.002	0.043		NM_003377.3	vascular endothelial growth factor B (VEGFB)
7.3	1.994	14.556	0.0261		NM_004448.1	v-erb-b2 erythroblastic leukemia viral oncogene homolog 2, (avian) (ERBB2)
0.191	18.634	3.56	0.0382		NM_033360.2	v-Ki-ras2 Kirsten rat sarcoma 2 viral oncogene homolog (KRAS2)
4.071	0.18	0.733	0.000828		NM_004626.2	wingless-type MMTV integration site family, member 11 (WNT11)
7.194	0.632	4.544	0.0362		NM_003461.3	zyxin (ZYX)
Lipid signal transduction/Lipid metabolism
0.467	1.179	0.551	0.0353		NM_006789.2	apolipoprotein B mRNA editing enzyme, catalytic polypeptide-like 2 (APOBEC2)
3.875	1.44	5.58	0.0226		NM_014508.2	apolipoprotein B mRNA editing enzyme, catalytic polypeptide-like 3C (APOBEC3C)
26.673	6.179	164.8	0.0239		NM_000041.2	apolipoprotein E (APOE)
0.208	5.488	1.142	0.017		NM_001828.4	Charcot-Leyden crystal protein (CLC)
0.414	4.668	1.932	0.00973		NM_006090.2	choline/ethanolaminephosphotransferase (CEPT1)
2.116	1.116	2.362	0.00264		NM_003648.2	diacylglycerol kinase, delta 130kDa (DGKD)
0.452	0.685	0.309	0.0218		NM_001346.1	diacylglycerol kinase, gamma 90kDa (DGKG)
2.482	0.289	0.717	0.0172		NM_001347.2	diacylglycerol kinase, theta 110kDa (DGKQ)
0.362	2.112	0.764	0.0129		NM_018638.3	ethanolamine kinase (EKI1)
5.932	4.847	28.754	0.021		NM_014216.3	inositol 1,3,4-triphosphate 5/6 kinase (ITPK1)
8.257	0.289	2.384	0.000931		NM_002221.2	inositol 1,4,5-trisphosphate 3-kinase B (ITPKB)
4.337	1.111	4.82	0.0199		NM_025194.2	inositol 1,4,5-trisphosphate 3-kinase C (ITPKC)
4.615	5.563	25.674	0.0402		NM_025194.2	inositol 1,4,5-trisphosphate 3-kinase C (ITPKC)
2.282	0.269	0.613	0.0252		NM_005541.2	inositol polyphosphate-5-phosphatase, 145kDa (INPP5D)
0.2	14.727	2.948	0.0453		NM_005536.2	inositol(myo)-1(or 4)-monophosphatase 1 (IMPA1)
2.817	5.691	16.029	0.0125		NM_014214.1	inositol(myo)-1(or 4)-monophosphatase 2 (IMPA2)
0.444	65.426	29.042	0.00741		NM_000895.1	leukotriene A4 hydrolase (LTA4H)
3.857	0.76	2.93	0.031		NM_145867.1	leukotriene C4 synthase (LTC4S)
0.437	397.173	173.408	0.0228		NM_145792.1	microsomal glutathione S-transferase 1 (MGST1)
0.363	1.832	0.665	0.0428		NM_000253.1	microsomal triglyceride transfer protein (large polypeptide, 88kDa) (MTP)
0.292	4.463	1.304	0.011		NM_003580.2	neutral sphingomyelinase (N-SMase) activation associated factor (NSMAF)
0.299	3.374	1.008	0.00599		NM_022776.3	oxysterol binding protein-like 11 (OSBPL11)
2.098	2.135	4.479	0.0408		NM_015550.2	oxysterol binding protein-like 3 (OSBPL3)
2.18	1.222	2.664	0.0426		NM_015062.3	peroxisome proliferative activated receptor, gamma, coactivator-related 1 (PPRC1)
3.166	0.23	0.729	0.0445		NM_014422.1	phosphatidylinositol (4,5) bisphosphate 5-phosphatase, A (PIB5PA)
2.087	2.234	4.661	0.0356		NM_018425.2	phosphatidylinositol 4-kinase type II (PI4KII)
2.214	0.426	0.942	0.00312		NM_058004.1	phosphatidylinositol 4-kinase, catalytic, alpha polypeptide (PIK4CA)
0.473	1.417	0.671	0.00312		NM_006219.1	phosphoinositide-3-kinase, catalytic, beta polypeptide (PIK3CB)
0.165	15.686	2.595	0.00226		NM_181523.1	phosphoinositide-3-kinase, regulatory subunit, polypeptide 1 (p85 alpha) (PIK3R1)
6.271	0.847	5.31	0.0234		NM_005027.2	phosphoinositide-3-kinase, regulatory subunit, polypeptide 2 (p85 beta) (PIK3R2)
0.149	21.211	3.155	0.05		NM_024420.1	phospholipase A2, group IVA (cytosolic, calcium-dependent) (PLA2G4A)
0.341	2.671	0.912	0.0425		NM_015192.2	phospholipase C, beta 1 (phosphoinositide-specific) (PLCB1)
0.307	3.954	1.214	0.0136		NM_182797.1	phospholipase C, beta 4 (PLCB4)
4.688	0.179	0.84	0.045		NM_002660.2	phospholipase C, gamma 1 (PLCG1)
12.007	6.651	79.857	0.0356		NM_012268.1	phospholipase D3 (PLD3)
7.477	5.713	42.714	0.0232		NM_020360.2	phospholipid scramblase 3 (PLSCR3)
3.713	17.428	64.703	0.0292		NM_182676.1	phospholipid transfer protein (PLTP)
0.412	6.579	2.713	0.00106		NM_015092.2	PI-3-kinase-related kinase SMG-1 (SMG1)
0.372	4.657	1.732	0.0201		NM_000430.2	platelet-activating factor acetylhydrolase, isoform Ib, alpha subunit 45kDa (PAFAH1B1)
0.486	5.385	2.617	0.0297		NM_002572.1	platelet-activating factor acetylhydrolase, isoform Ib, beta subunit 30kDa (PAFAH1B2)
3.219	0.342	1.1	0.00869		NM_020904.1	pleckstrin homology domain containing, family A, member 4 (PLEKHA4)
0.412	1.451	0.598	0.00115		NM_024613.2	pleckstrin homology domain containing, family F (with FYVE domain) member 2 (PLEKHF2)
0.466	0.466	0.217	0.0253		NM_145307.2	pleckstrin homology domain containing, family K member 1 (PLEKHK1)
4.225	1.016	4.293	0.00928		NM_003311.2	pleckstrin homology-like domain, family A, member 2 (PHLDA2)
2.234	1.728	3.859	0.0341		NM_012396.2	pleckstrin homology-like domain, family A, member 3 (PHLDA3)
4.983	1.156	5.759	0.013		NM_015157.1	pleckstrin homology-like domain, family B, member 1 (PHLDB1)
4.047	20.657	83.6	0.00905		NM_003132.1	spermidine synthase (SRM)
0.33	17.876	5.903	0.0341		NM_003129.2	squalene epoxidase (SQLE)
3.31	0.447	1.48	0.00683		NM_014725.2	START domain containing 8 (STARD8)
0.44	4.09	1.801	0.00106		NM_144660.1	sterile alpha motif domain containing 8 (SAMD8) sphingomyelin synthase
0.355	10.036	3.562	0.0186		NM_031463.3	steroid dehydrogenase-like
0.339	0.94	0.319	0.0198		NM_002979.2	sterol carrier protein 2 (SCP2)
0.489	9.336	4.565	0.0265		NM_003101.4	sterol O-acyltransferase (acyl-Coenzyme A: cholesterol acyltransferase) 1 (SOAT1)
0.333	34.25	11.409	0.0121		NM_006745.2	sterol-C4-methyl oxidase-like (SC4MOL)
0.324	2.035	0.659	0.0127		U78581.1	type I phosphatidylinositol-4-phosphate 5-kinase beta (STM7)
Proteases and their regulators
4.946	0.65	3.215	0.0272		NM_207195.1	a disintegrin and metalloproteinase domain 15 (metargidin) (ADAM15)
0.432	0.905	0.39	0.00892		NM_003813.2	a disintegrin and metalloproteinase domain 21 (ADAM21)
2.631	0.209	0.55	0.0128		NM_153202.1	a disintegrin and metalloproteinase domain 33 (ADAM33)
2.378	2.751	6.541	0.0396		NM_014244.1	a disintegrin-like and metalloprotease with thrombospondin type 1 motif, 2 (ADAMTS2)
0.256	0.522	0.134	0.0459		NM_014272.2	a disintegrin-like and metalloprotease with thrombospondin type 1 motif, 7 (ADAMTS7)
0.32	2.475	0.791	0.00242		NM_182920.1	a disintegrin-like and metalloprotease with thrombospondin type 1 motif, 9 (ADAMTS9)
2.117	8.508	18.009	0.046		NM_012105.3	beta-site APP-cleaving enzyme 2 (BACE2)
3.937	6.173	24.304	0.0281		NM_001749.1	calpain, small subunit 1 (CAPNS1)
2.146	8.721	18.718	0.0451		NM_004390.2	cathepsin H (CTSH)
0.283	47.248	13.382	0.00664		NM_016302.2	cereblon (CRBN)
3.072	1.457	4.474	0.00945		NM_000391.2	ceroid-lipofuscinosis, neuronal 2, late infantile (Jansky-Bielschowsky disease) (CLN2)
2.951	2.769	8.171	0.0395		NM_018235.1	CNDP dipeptidase 2 (metallopeptidase M20 family) (CNDP2)
6.897	1.241	8.561	0.0387		NM_002569.2	furin (paired basic amino acid cleaving enzyme) (FURIN)
0.129	4.553	0.588	0.00655		NM_006144.2	granzyme A (granzyme 1, cytotoxic T-lymphocyte-associated serine esterase 3) (GZMA)
0.099	3.131	0.31	0.00422		NM_002104.1	granzyme K (serine protease, granzyme 3; tryptase II) (GZMK)
2.998	0.584	1.75	0.015		NM_002217.1	inter-alpha (globulin) inhibitor H3 (ITIH3)
2.142	0.178	0.382	0.0409		NM_005046.2	kallikrein 7 (chymotryptic, stratum corneum) (KLK7)
3.177	4.264	13.544	0.0276		NM_004995.2	matrix metalloproteinase 14 (membrane-inserted) (MMP14) see basigin
2.241	0.182	0.409	0.0114		NM_016155.2	matrix metalloproteinase 17 (membrane-inserted) (MMP17)
4.48	0.361	1.616	0.0223		NM_004659.1	matrix metalloproteinase 23A (MMP23A)
2.142	0.517	1.107	0.0441		NM_024302.2	matrix metalloproteinase 28 (MMP28)
0.403	2.786	1.122	0.0186		NM_145243.2	metalloprotease related protein 1 (MPRP-1)
2.725	8.652	23.575	0.0493		NM_015331.1	nicastrin (NCSTN)
0.28	61.264	17.182	0.039		NM_004279.1	peptidase (mitochondrial processing) beta (PMPCB)
2.921	13.371	39.058	0.0445		NM_000285.1	peptidase D (PEPD)
0.407	6.201	2.522	0.0203		NM_000444.2	phosphate regulating endopeptidase homolog, X-linked (hypophosphatemia (PHEX)
0.46	0.359	0.165	0.0463		NM_002594.2	proprotein convertase subtilisin/kexin type 2 (PCSK2)
4.256	2.203	9.375	0.00833		NM_004716.2	proprotein convertase subtilisin/kexin type 7 (PCSK7)
2.951	16.325	48.171	0.00468		NM_002775.2	protease, serine, 11 (IGF binding) (PRSS11)
4.897	6.634	32.489	0.0401		NM_002809.2	proteasome (prosome, macropain) 26S subunit, non-ATPase, 3 (PSMD3)
0.287	23.735	6.809	0.0243		NM_005047.2	proteasome (prosome, macropain) 26S subunit, non-ATPase, 5 (PSMD5)
0.492	156.59	76.998	0.0054		NM_002786.2	proteasome (prosome, macropain) subunit, alpha type, 1 (PSMA1)
0.398	196.997	78.479	0.00209		NM_002787.3	proteasome (prosome, macropain) subunit, alpha type, 2 (PSMA2)
0.272	79.111	21.535	0.0302		NM_002788.2	proteasome (prosome, macropain) subunit, alpha type, 3 (PSMA3)
0.506	143.934	72.876	0.035		NM_002790.2	proteasome (prosome, macropain) subunit, alpha type, 5 (PSMA5)
2.016	2.457	4.953	0.0246		NM_006404.3	protein C receptor, endothelial (EPCR) (PROCR)
0.476	38.506	18.31	0.00247		NM_032802.2	putative intramembrane cleaving protease (SPPL2A)
4.966	2.393	11.883	0.0191		NM_022450.2	rhomboid family 1 (RHBDF1)
2.036	2.456	5.001	0.045		NM_000624.3	serine (or cysteine) proteinase inhibitor, clade A, member 5 (SERPINA5)
2.796	24.007	67.133	0.0379		NM_000602.1	serine (or cysteine) proteinase inhibitor, clade E, member 1 (SERPINE1)
5.786	1.727	9.99	0.0041		NM_000062.1	serine (or cysteine) proteinase inhibitor, clade G (C1 inhibitor), member 1,(SERPING1)
3.52	3.344	11.774	0.000736		NM_001235.2	serine (or cysteine) proteinase inhibitor, clade H (heat shock protein 47), member 1, (SERPINH1)
10.797	5.398	58.283	0.000104		NM_001235.2	serine (or cysteine) proteinase inhibitor, clade H (heat shock protein 47), member 1,(SERPINH1)
0.325	3.998	1.3	0.019		NM_005025.1	serine (or cysteine) proteinase inhibitor, clade I (neuroserpin), member 1 (SERPINI1)
6.718	19.279	129.512	0.0342		NM_053044.2	serine protease HTRA3 (HTRA3)
2.898	0.202	0.586	0.0426		NM_003710.2	serine protease inhibitor, Kunitz type 1 (SPINT1)
5.794	2.897	16.787	0.0474		NM_003249.3	thimet oligopeptidase 1 (THOP1)
2.164	0.387	0.837	0.0311		NM_019032.2	thrombospondin repeat containing 1 (TSRC1)
8.12	2.239	18.183	0.00172		NM_003255.2	tissue inhibitor of metalloproteinase 2 (TIMP2)
3.579	0.671	2.403	0.001		NM_000362.3	tissue inhibitor of metalloproteinase 3 (Sorsby fundus dystrophy, pseudoinflammatory) (TIMP3)
4.201	1.805	7.584	0.0494		NM_173555.1	trypsin domain containing 1 (TYSND1)
1.946	2.529	4.922	0.0464		NM_003399.3	X-prolyl aminopeptidase (aminopeptidase P) 2, membrane-bound (XPNPEP2)
0.391	57.602	22.501	0.00146		NM_005857.2	zinc metalloproteinase (STE24 homolog) (ZMPSTE24)
Cytoskeleton
4.326	3.447	14.912	0.00546		NM_005720.2	actin related protein 2/3 complex, subunit 1B, 41kDa (ARPC1B)
3.543	2.081	7.374	0.0219		NM_001100.3	actin, alpha 1, skeletal muscle (ACTA1)
6.868	15.324	105.241	0.0311		NM_001101.2	actin, beta (ACTB)
7.776	0.517	4.019	0.0268		NM_004924.3	actinin, alpha 4 (ACTN4)
7.925	4.184	33.161	0.0402		NM_004924.3	actinin, alpha 4 (ACTN4)
0.354	68.88	24.413	0.0161		NM_018477.1	actin-related protein 10 homolog (ACTR10)
2.283	19.896	45.427	0.0146		NM_001119.3	adducin 1 (alpha) (ADD1)
2.944	0.853	2.511	0.018		NM_016140.1	brain specific protein (CGI-38)
12.783	0.267	3.409	0.0319		NM_001299.3	calponin 1, basic, smooth muscle (CNN1)
7.265	2.199	15.971	0.00874		NM_004368.2	calponin 2 (CNN2), transcript variant 1
0.327	32.411	10.61	0.0196		NM_006136.2	capping protein (actin filament) muscle Z-line, alpha 2 (CAPZA2)
0.276	99.651	27.471	0.00124		NM_006136.2	capping protein (actin filament) muscle Z-line, alpha 2 (CAPZA2)
0.261	13.73	3.59	0.0411		NM_014810.2	centrosome-associated protein 350 (CAP350)
6.553	1.72	11.268	0.00239		NM_015526.1	CLIP-170-related protein (CLIPR-59)
2.251	0.82	1.845	0.0229		NM_030629.1	c-Maf-inducing protein (CMIP)
3.477	73.885	256.897	0.0263		NM_005507.2	cofilin 1 (non-muscle) (CFL1)
0.271	30.058	8.136	0.000578		NM_021914.5	cofilin 2 (muscle) (CFL2)
2.35	2.1	4.934	0.00388		NM_005219.2	diaphanous homolog 1 (DIAPH1)
0.253	18.135	4.589	0.0319		NM_006729.2	diaphanous homolog 2 (DIAPH2)
9.038	2.901	26.222	0.0226		NM_004395.2	drebrin 1 (DBN1)
5.742	2.431	13.958	0.00142		NM_023019.1	dynactin 1 (p150, glued homolog) (DCTN1)
0.243	14.616	3.559	0.00145		NM_016221.2	dynactin 4 (p62) (DCTN4)
0.255	64.419	16.45	0.0355		NM_006571.2	dynactin 6 (DCTN6)
0.237	16.809	3.984	0.045		NM_016008.2	dynein 2 light intermediate chain (D2LIC)
4.313	0.917	3.956	0.0266		NM_003494.2	dysferlin, limb girdle muscular dystrophy 2B (autosomal recessive) (DYSF)
3.233	0.757	2.448	0.0146		NM_033148.2	dystrobrevin, beta (DTNB)
2.734	0.227	0.621	0.022		NM_024712.2	engulfment and cell motility 3 (ced-12 homolog) (ELMO3)
0.336	43.794	14.702	0.0306		NM_018424.1	erythrocyte membrane protein band 41 like 4B (EPB41L4B)
0.267	2.124	0.568	0.0259		NM_020423.4	ezrin-binding partner PACE-1 (PACE-1)
18.988	1.284	24.377	0.00178		NM_001456.1	filamin A, alpha (actin binding protein 280) (FLNA)
1.958	1.834	3.592	0.0231		NM_017556.1	filamin-binding LIM protein-1 (FBLP-1)
8.355	4.167	34.82	0.0297		NM_000177.3	gelsolin (amyloidosis, Finnish type) (GSN)
0.345	1.172	0.405	0.0118		NM_015888.3	hook homolog 1 (HOOK1)
0.417	4.592	1.916	0.0102		NM_007044.2	katanin p60 (ATPase-containing) subunit A 1 (KATNA1)
0.423	1.084	0.459	0.0346		NM_007246.2	kelch-like 2, Mayven (KLHL2)
2.405	4.845	11.653	0.0223		NM_020816.1	kinesin family member 17 (KIF17)
1.929	1.8	3.472	0.00393		NM_006845.2	kinesin family member 2C (KIF2C)
7.753	5.815	45.085	0.00227		NM_005572.2	lamin A/C (LMNA)
2.165	0.375	0.813	0.0473		NM_022822.1	likely ortholog of kinesin light chain 2 (KLC2)
2.842	0.33	0.937	0.029		NM_006148.1	LIM and SH3 protein 1 (LASP1)
0.413	1.486	0.614	0.00991		NM_018650.2	MAP/microtubule affinity-regulating kinase 1 (MARK1)
6.013	0.786	4.726	0.00675		NM_017490.1	MAP/microtubule affinity-regulating kinase 2 (MARK2)
0.508	0.649	0.33	0.0169		NM_005927.3	microfibrillar-associated protein 3 (MFAP3)
4.149	1.673	6.939	0.00658		NM_030983.1	microtubule-associated protein 4 (MAP4)
0.375	27.072	10.161	0.000154		NM_012325.1	microtubule-associated protein, RP/EB family, member 1 (MAPRE1)
2.075	0.334	0.692	0.0348		NM_004533.1	myosin binding protein C, fast type (MYBPC2)
8.836	1.577	13.938	0.0067		NM_033375.3	myosin IC (MYO1C)
5.044	1.444	7.282	0.0199		NM_004145.2	myosin IXB (MYO9B)
3.063	11.416	34.971	0.002		NM_015134.1	myosin phosphatase-Rho interacting protein (M-RIP)
0.452	142.271	64.243	0.021		NM_033546.2	myosin regulatory light chain MRLC2 (MRLC2)
3.049	1.815	5.532	0.0225		NM_078471.3	myosin XVIIIA (MYO18A)
3.704	1.374	5.091	0.0198		NM_032608.4	myosin XVIIIB (MYO18B)
3.238	0.684	2.215	8.17e-05		NM_002473.2	myosin, heavy polypeptide 9, non-muscle (MYH9)
15.804	2.682	42.379	0.000818		NM_181526.1	myosin, light polypeptide 9, regulatory (MYL9)
4.585	0.253	1.162	0.0109		NM_021076.2	neurofilament, heavy polypeptide 200kDa (NEFH)
2.531	4.717	11.94	0.0278		NM_018222.2	parvin, alpha (PARVA)
3.38	1.465	4.952	0.0432		NM_013327.2	parvin, beta (PARVB)
3.242	1.651	5.351	0.0138		NM_013327.2	parvin, beta (PARVB)
4.89	0.235	1.151	0.0088		NM_198042.2	PDZ and LIM domain 2 (mystique) (PDLIM2)
4.805	12.803	61.512	0.0143		NM_003687.2	PDZ and LIM domain 4 (PDLIM4)
0.3	7.439	2.232	0.0419		NM_024532.2	PF20 (PF20)
0.219	8.539	1.874	0.00314		NM_002670.1	plastin 1 (I isoform) (PLS1)
8.129	2.261	18.376	8.26e-05		NM_201381.1	plectin 1, intermediate filament binding protein 500kDa (PLEC1)
0.315	8.958	2.822	0.0125		NM_178584.1	septin 10 (SEPT10)
0.387	4.542	1.757	0.00892		BC008431.1	Similar to sarcoglycan, delta (35kD dystrophin-associated glycoprotein)
10.279	0.484	4.979	0.0365		NM_006932.3	smoothelin (SMTN)
3.261	10.369	33.812	0.00402		NM_003127.1	spectrin, alpha, non-erythrocytic 1 (alpha-fodrin) (SPTAN1)
0.224	8.473	1.901	0.045		NM_006751.3	sperm specific antigen 2 (SSFA2)
2.849	0.561	1.598	0.0251		NM_006289.2	talin 1 (TLN1)
2.06	1.215	2.503	0.0468		NM_015059.1	talin 2 (TLN2)
4.391	3.398	14.92	0.0404		NM_007032.3	Tara-like protein (HRIHFB2122)
0.472	6.819	3.216	0.0246		NM_006520.1	t-complex-associated-testis-expressed 1-like (TCTE1L)
0.469	310.606	145.577	0.00126		NM_006519.1	t-complex-associated-testis-expressed 1-like 1 (TCTEL1)
2.417	28.806	69.626	0.0029		NM_032525.1	tubulin beta MGC4083 (MGC4083)
3.409	4.154	14.16	0.0221		NM_001069.1	tubulin, beta polypeptide (TUBB)
3.94	0.383	1.508	0.0397		NM_006086.1	tubulin, beta, 4 (TUBB4)
0.416	6.629	2.756	0.0351		NM_016262.3	tubulin, epsilon 1 (TUBE1)
3.865	1.921	7.426	0.00745		NM_006659.1	tubulin, gamma complex associated protein 2 (TUBGCP2)
4.282	4.169	17.855	0.0261		NM_017491.2	WD repeat domain 1 (WDR1)
Chaperonins
0.191	18.792	3.588	0.0045		NM_014109.2	ATPase family, AAA domain containing 2 (ATAD2)
0.384	0.776	0.298	0.0206		NM_004362.1	calmegin (CLGN)
0.457	41.799	19.104	0.0277		NM_001746.2	calnexin (CANX)
3.13	2.986	9.344	0.00301		NM_001885.1	crystallin, alpha B (CRYAB)
0.511	126.302	64.567	0.028		NM_178230.1	cyclophilin-LC (COAS2)
0.363	10.253	3.719	0.0243		NM_005880.2	DnaJ (Hsp40) homolog, subfamily A, member 2 (DNAJA2)
2.189	3.671	8.038	0.0404		NM_017626.2	DnaJ (Hsp40) homolog, subfamily B, member 12 (DNAJB12)
0.464	3.025	1.403	0.0387		NM_018981.1	DnaJ (Hsp40) homolog, subfamily C, member 10 (DNAJC10)
0.332	2.874	0.954	0.0235		NM_015268.1	DnaJ (Hsp40) homolog, subfamily C, member 13 (DNAJC13)
5.459	2.364	12.903	0.0344		NM_005528.1	DnaJ (Hsp40) homolog, subfamily C, member 4 (DNAJC4)
0.499	319.115	159.195	0.0164		NM_002157.1	heat shock 10kDa protein 1 (chaperonin 10) (HSPE1)
4.37	90.735	396.538	0.0167		NM_001540.2	heat shock 27kDa protein 1 (HSPB1)
0.256	17.196	4.407	0.0464		NM_016299.1	heat shock 70kDa protein 14 (HSPA14)
3.002	7.458	22.388	0.0031		NM_005345.4	heat shock 70kDa protein 1A (HSPA1A)
2.724	1.152	3.138	0.00392		NM_005346.3	heat shock 70kDa protein 1B (HSPA1B)
9.942	0.129	1.281	0.0452		NM_144617.1	heat shock protein, alpha-crystallin-related, B6 (HSPB6)
0.348	20.782	7.242	0.000493		NM_145261.2	log of yeast TIM14 (TIM14)
0.223	46.548	10.365	0.0102		NM_032472.3	peptidylprolyl isomerase (cyclophilin)-like 3 (PPIL3)
0.214	5.737	1.227	0.0001		NM_173672.1	peptidylprolyl isomerase (cyclophilin)-like 6 (PPIL6)
3.208	1.091	3.5	0.00101		N39736.1	similar to ALPHA CRYSTALLIN B CHAIN
0.418	0.726	0.303	0.0232		AI015919.1	similar to HEAT SHOCK PROTEIN HSP 90-BETA
0.382	1.18	0.451	0.0325		NM_014363.3	spastic ataxia of Charlevoix-Saguenay (sacsin) (SACS)
Adhesion
0.442	5.063	2.24	0.024		NM_018120.3	armadillo repeat containing protein (FLJ10511)
0.328	32.174	10.546	0.0159		NM_177948.2	armadillo repeat containing, X-linked 3 (ARMCX3)
0.473	2.192	1.038	0.0443		NM_001792.2	cadherin 2, type 1, N-cadherin (neuronal) (CDH2)
0.257	2.916	0.75	0.00937		NM_006614.2	cell adhesion molecule with homology to L1CAM (close homolog of L1) (CHL1)
2.239	5.674	12.702	0.0186		NM_016174.3	cerebral endothelial cell adhesion molecule 1 (CEECAM1)
0.42	4.003	1.681	0.0117		NM_012129.2	claudin 12 (CLDN12)
3.841	0.292	1.12	0.0486		NM_194284.1	claudin 23 (CLDN23)
3.263	0.596	1.945	0.00369		NM_003277.2	claudin 5 (transmembrane protein deleted in velocardiofacial syndrome) (CLDN5)
0.195	6.378	1.244	0.00954		NM_024422.2	desmocollin 2 (DSC2)
0.463	1.096	0.508	0.0208		NM_024423.1	desmocollin 3 (DSC3)
0.371	4.758	1.767	0.021		NM_001943.1	desmoglein 2 (DSG2)
0.429	1.673	0.717	0.0181		NM_013281.2	fibronectin leucine rich transmembrane protein 3 (FLRT3)
2.361	0.828	1.955	0.0488		NM_152219.2	gap junction protein, chi 1, 319kDa (connexin 31.9) (GJC1)
0.328	159.842	52.48	0.0359		NM_016126.1	HSPCO34 protein
4.263	2.163	9.219	0.00466		NM_002230.1	junction plakoglobin (JUP)
2.097	0.348	0.731	0.0473		NM_021219.2	junctional adhesion molecule 2 (JAM2)
0.248	12.327	3.062	0.0232		NM_000216.1	Kallmann syndrome 1 sequence (KAL1)
0.196	11.798	2.315	0.0258		NM_006159.1	NEL-like 2 (chicken) (NELL2)
3.198	2.074	6.632	0.00315		NM_020795.2	neuroligin 2 (NLGN2)
2.151	6.925	14.895	0.00401		NM_000442.2	platelet/endothelial cell adhesion molecule (CD31 antigen) (PECAM1)
2.225	0.979	2.178	0.0106		NM_005397.2	podocalyxin-like (PODXL)
1.961	0.752	1.474	0.0404		NM_000296.2	polycystic kidney disease 1 (autosomal dominant) (PKD1)
3.573	0.606	2.165	0.0345		NM_002587.3	protocadherin 1 (cadherin-like 1) (PCDH1)
7.221	0.487	3.515	0.0367		NM_016580.2	protocadherin 12 (PCDH12)
3.127	0.219	0.684	0.00218		NM_018936.2	protocadherin beta 2 (PCDHB2)
2.093	0.358	0.75	0.0041		NM_000327.2	retinal outer segment membrane protein 1 (ROM1)
2.428	2.055	4.99	0.0489		NM_080604.1	tight junction protein 4 (peripheral) (TJP4)
Transcriptional regulation
0.357	3.015	1.076	0.0219		NM_015339.2	activity-dependent neuroprotector (ADNP)
4.914	2.548	12.52	0.025		NM_198969.1	amino-terminal enhancer of split (AES)
2.355	0.406	0.956	0.0346		NM_032204.3	ASC-1 complex subunit P100 (ASC1p100)
2.078	3.277	6.81	0.0256		NM_017519.1	AT rich interactive domain 1B (SWI1-like) (ARID1B)
3.977	0.502	1.997	0.0209		NM_005224.1	AT rich interactive domain 3A (BRIGHT- like) (ARID3A)
0.276	6.47	1.788	0.0335		NM_005180.5	B lymphoma Mo-MLV insertion region (BMI1)
0.306	40.307	12.33	0.000324		NM_004301.2	BAF53 (BAF53A)
0.434	89.978	39.01	0.00429		NM_016077.1	Bcl-2 inhibitor of transcription (Bit1)
3.272	2.385	7.802	0.0345		NM_014952.2	bromo adjacent homology domain containing 1 (BAHD1)
2.471	6.925	17.112	0.0177		NM_007371.2	bromodomain containing 3 (BRD3)
3.853	0.422	1.625	0.0147		NM_058243.1	bromodomain containing 4 (BRD4)
2.279	3.736	8.515	0.0257		NM_023924.1	bromodomain containing 9 (BRD9)
0.345	16.283	5.617	0.00254		NM_183011.1	cAMP responsive element modulator (CREM)
3.158	1.405	4.436	0.0307		NM_006079.2	Cbp/p300-interacting transactivator, with Glu/Asp-rich carboxy-terminal domain, 2 (CITED2)
3.134	4.263	13.36	0.021		NM_005194.2	CCAAT/enhancer binding protein (C/EBP), beta (CEBPB)
3.986	3.918	15.62	0.0218		NM_005195.2	CCAAT/enhancer binding protein (C/EBP), delta (CEBPD)
0.199	15.887	3.167	0.042		NM_005760.2	CCAAT/enhancer binding protein zeta (CEBPZ)
0.334	104.743	34.935	0.0241		NM_013354.4	CCR4-NOT transcription complex, subunit 7 (CNOT7)
0.379	15.376	5.833	0.0102		NM_004779.4	CCR4-NOT transcription complex, subunit 8 (CNOT8)
0.328	1.856	0.609	0.00271		NM_006568.1	cell growth regulator with ring finger domain 1 (CGRRF1)
0.369	5.218	1.924	0.0211		NM_003663.2	CGG triplet repeat binding protein 1 (CGGBP1)
2.126	0.219	0.465	0.0405		NM_005197.1	checkpoint suppressor 1 (CHES1)
0.486	6.103	2.964	0.019		NM_004229.2	cofactor required for Sp1 transcriptional activation, subunit 2, 150kDa (CRSP2)
0.332	2.858	0.95	0.00269		NM_004830.2	cofactor required for Sp1 transcriptional activation, subunit 3, 130kDa (CRSP3)
0.497	4.305	2.138	0.0217		NM_004268.3	cofactor required for Sp1 transcriptional activation, subunit 6, 77kDa (CRSP6)
0.372	15.471	5.757	0.0169		NM_001755.2	core-binding factor, beta subunit (CBFB)
0.29	6.941	2.014	0.0132		NM_016652.3	Crn, crooked neck-like 1 (CRNKL1)
3.864	2.182	8.43	0.0028		NM_181500.1	cut-like 1, CCAAT displacement protein (CUTL1)
4.454	2.17	9.663	0.0448		NM_014593.1	CXXC finger 1 (PHD domain) (CXXC1)
1.958	1.959	3.836	0.0228		NM_016463.5	CXXC finger 5 (CXXC5)
7.705	1.564	12.054	0.00103		NM_004078.1	cysteine and glycine-rich protein 1 (CSRP1)
2.702	0.273	0.739	0.00538		NM_004647.1	D4, zinc and double PHD fingers family 1 (DPF1)
0.213	0.477	0.102	0.00109		NM_053281.2	dachshund homolog 2 (DACH2)
2.081	0.28	0.583	0.0311		NM_004405.2	distal-less homeo box 2 (DLX2)
2.17	0.443	0.962	0.0286		NM_006442.2	DR1-associated protein 1 (negative cofactor 2 alpha) (DRAP1)
3.432	8.079	27.732	0.0456		NM_001950.3	E2F transcription factor 4, p107/p130-binding (E2F4)
2.683	1.723	4.622	0.0486		NM_001964.2	early growth response 1 (EGR1)
5.929	0.208	1.231	0.0197		NM_001965.1	early growth response 4 (EGR4)
0.256	5.394	1.382	0.0165		NM_018456.4	ELL associated factor 2 (EAF2)
3.445	2.109	7.265	0.0457		NM_004454.1	ets variant gene 5 (ets-related molecule) (ETV5)
0.393	1.06	0.416	0.013		NM_001990.2	eyes absent homolog 3 (EYA3)
4.168	2.623	10.934	0.00293		NM_002018.2	flightless I homolog (FLII)
2.334	5.032	11.746	0.0087		NM_004474.1	forkhead box D2 (FOXD2)
2.215	0.272	0.602	0.0464		NM_004118.3	forkhead-like 18 (FKHL18)
4.004	8.34	33.391	0.0173		NM_005253.3	FOS-like antigen 2 (FOSL2)
3.303	0.42	1.386	0.00218		NM_004468.1	four and a half LIM domains 3 (FHL3)
2.977	3.822	11.379	0.0384		NM_002049.2	GATA binding protein 1 (globin transcription factor 1) (GATA1)
4.252	2.104	8.947	0.0192		NM_002052.2	GATA binding protein 4 (GATA4)
2.562	3.085	7.904	0.0242		NM_021078.1	GCN5 general control of amino-acid synthesis 5-like 2 (GCN5L2)
0.209	40.325	8.418	0.0335		BC037828.1	general transcription factor IIA, 1, 19/37kDa
0.273	48.897	13.337	0.046		NM_001514.2	general transcription factor IIB (GTF2B)
0.392	6.8	2.662	0.0176		NM_005513.1	general transcription factor IIE, polypeptide 1 (alpha subunit, 56kD) (GTF2E1)
3.577	0.757	2.707	0.0335		NM_002096.1	general transcription factor IIF, polypeptide 1, 74kDa (GTF2F1)
5.22	1.555	8.119	0.000255		NM_001520.1	general transcription factor IIIC, polypeptide 1, alpha 220kDa (GTF3C1)
0.451	1.795	0.81	0.0115		NM_153257.2	gonadotropin inducible transcription repressor 1 (GIOT-1)
3.126	0.169	0.527	0.0194		NM_016328.1	GTF2I repeat domain containing 1 (GTF2IRD1)
3.744	0.966	3.618	0.0385		NM_021958.2	H20-like homeo box 1 (HLX1)
0.3	5.634	1.691	0.00127		NM_004506.2	heat shock transcription factor 2 (HSF2)
0.476	1.961	0.933	0.0168		NM_003483.3	high mobility group AT-hook 2 (HMGA2)
0.428	6.13	2.621	0.00221		NM_018200.2	high-mobility group 20A (HMG20A)
0.373	8.798	3.283	0.0162		NM_012257.3	HMG-box transcription factor 1 (HBP1)
0.412	3.875	1.598	0.0129		NM_006896.1	homeo box A7 (HOXA7), mRNA
0.401	2.344	0.94	0.0106		NM_181358.1	homeodomain interacting protein kinase 1 (HIPK1)
0.296	82.428	24.41	0.0239		NM_001530.2	hypoxia-inducible factor 1, alpha subunit (basic helix-loop-helix transcription factor) (HIF1A)
2.661	18.532	49.31	0.0294		NM_004907.2	immediate early response 2 (IER2)
3.038	2.73	8.295	0.00174		NM_016545.3	immediate early response 5
3.551	2.539	9.016	0.00448		NM_002165.2	inhibitor of DNA binding 1, dominant negative helix-loop-helix protein (ID1)
0.31	63.796	19.749	0.0052		NM_002166.4	inhibitor of DNA binding 2, dominant negative helix-loop-helix protein (ID2)
2.094	0.397	0.83	0.0229		NM_003724.1	jerky homolog (JRK)
2.449	0.912	2.235	0.00354		NM_015015.1	jumonji domain containing 2B (JMJD2B)
0.277	48.489	13.434	0.00991		NM_005056.1	Jumonji, AT rich interactive domain 1A (RBBP2-like) (JARID1A)
3.486	2.679	9.338	0.00359		NM_015995.2	Kruppel-like factor 13 (KLF13)
3.785	0.535	2.026	0.00679		NM_016270.2	Kruppel-like factor 2 (lung) (KLF2)
0.29	3.462	1.004	0.0265		NM_020347.1	leucine zipper transcription factor-like 1 (LZTFL1)
2.175	2.028	4.411	0.0425		NM_002319.2	leucine-rich repeats and calponin homology (CH) domain containing 4 (LRCH4)
0.4	4.197	1.681	0.00152		NM_024665.2	likely ortholog of mouse IRA1 protein (IRA1)
2.182	3.375	7.362	0.0355		NM_003893.3	LIM domain binding 1 (LDB1)
2.138	0.277	0.592	0.0438		NM_005920.2	MADS box transcription enhancer factor 2, polypeptide D (myocyte enhancer factor 2D) (MEF2D)
0.298	74.469	22.162	0.0372		NM_018834.3	matrin 3 (MATR3)
0.392	4.009	1.571	0.0318		NM_002392.2	Mdm2, transformed 3T3 cell double minute 2, p53 binding protein (MDM2)
0.335	2.239	0.749	0.0106		NM_006722.1	microphthalmia-associated transcription factor (MITF)
2.369	0.855	2.026	0.0242		AF245480.1	Mlx interactor alpha (MIR)
0.205	103.751	21.23	0.0314		NM_012286.1	mortality factor 4 like 2 (MORF4L2)
6.883	0.627	4.318	0.0238		NM_130799.1	multiple endocrine neoplasia I (MEN1)
4.707	1.678	7.898	0.0176		NM_005967.2	NGFI-A binding protein 2 (EGR1 binding protein 2) (NAB2)
0.368	10.055	3.696	0.000306		NM_021824.1	NIF3 NGG1 interacting factor 3-like 1 (NIF3L1)
3.027	3.958	11.978	0.0156		NM_003204.1	nuclear factor (erythroid-derived 2)-like 1 (NFE2L1)
0.431	37.269	16.047	0.0229		NM_181659.1	nuclear receptor coactivator 3 (NCOA3)
5.063	2.12	10.733	0.0147		NM_053001.1	odd-skipped-related 2A protein (OSR2)
4.195	2.302	9.657	0.000696		NM_017660.2	p66 alpha (p66alpha)
6.595	1.372	9.046	0.0095		NM_015889.2	PC2 (positive cofactor 2, multiprotein complex) glutamine/Q-rich-associated protein (PCQAP)
0.181	11.446	2.074	0.000714		NM_032458.1	PHD finger protein 6 (PHF6)
0.355	17.577	6.237	0.0414		NM_002669.1	pleiotropic regulator 1 (PRL1homolog) (PLRG1)
2.042	7.459	15.236	0.0432		NM_005710.1	polyglutamine binding protein 1 (PQBP1)
0.388	16.541	6.418	0.0126		NM_152301.3	PP784 protein (PP784)
6.043	4.213	25.455	7.17e-05		NM_014389.1	proline-, glutamic acid-, leucine-rich protein 1 (PELP1)
0.264	1.239	0.327	0.00539		NM_020432.2	putative homeodomain transcription factor 2 (PHTF2)
0.507	4.65	2.355	0.0149		NM_005444.1	RCD1 required for cell differentiation1 homolog (RQCD1)
7.737	0.226	1.752	0.00513		NM_030665.3	retinoic acid induced 1 (RAI1)
6.835	1.741	11.901	0.0267		NM_022749.4	retinoic acid induced 16 (RAI16)
2.815	0.423	1.191	0.0337		NM_020338.2	retinoic acid induced 17 (RAI17)
0.431	15.263	6.572	0.043		NM_012234.3	RING1 and YY1 binding protein (RYBP)
9.545	1.801	17.187	0.0443		NM_020680.2	SCY1-like 1 (SCYL1)
0.156	48.952	7.633	0.0489		NM_006746.3	sex comb on midleg-like 1 (SCML1) X chromosome
2.265	0.796	1.802	0.0303		AK122739.1	similar to dHand protein
1.979	3.497	6.921	0.0484		AK124458.1	similar to OOCYTE ZINC FINGER PROTEIN XLCOF6
0.421	0.471	0.198	0.000505		XM_292895.2	similar to zinc finger protein 135; zinc finger protein 61
6.183	1.97	12.182	0.0448		AK123011.1	similar to Zinc finger protein 184
0.383	2.513	0.962	0.045		AK091274.1	similar to ZINC FINGER PROTEIN MFG-3
0.338	1.73	0.585	0.0371		NM_005414.2	SKI-like (SKIL)
0.347	99.074	34.389	0.0236		NM_003352.3	SMT3 suppressor of mif two 3 homolog 1 (SUMO1)
2.514	0.485	1.22	0.0087		NM_003110.4	Sp2 transcription factor (SP2)
0.438	1.824	0.799	0.00646		NM_003111.1	Sp3 transcription factor (SP3)
0.365	2.783	1.016	0.00626		NM_004264.2	SRB7 suppressor of RNA polymerase B homolog (SURB7)
2.289	1.525	3.49	0.0268		NM_005634.2	SRY (sex determining region Y)-box 3 (SOX3)
0.302	34.402	10.384	0.00299		NM_004865.2	TBP-like 1 (TBPL1)
4.666	2.056	9.596	0.000303		NM_003214.2	TEA domain family member 3 (TEAD3)
0.415	2.87	1.19	0.0135		NM_030755.3	thioredoxin domain containing (TXNDC)
0.304	33.816	10.264	0.0363		NM_017569.2	transcription factor (p38 interacting protein) (P38IP)
2.222	1.309	2.908	0.00451		NM_003206.2	transcription factor 21 (TCF21)
3.194	1.611	5.146	0.000297		NM_003200.1	transcription factor 3 (E2A immunoglobulin enhancer binding factors E12/E47) (TCF3)
3.963	0.917	3.636	0.024		NM_031283.1	transcription factor 7-like 1 (T-cell specific, HMG-box) (TCF7L1)
0.432	0.298	0.129	0.00147		NM_198182.1	transcription factor CP2-like 2 (TFCP2L2)
0.455	2.895	1.316	0.00817		NM_006286.1	transcription factor Dp-2 (E2F dimerization partner 2) (TFDP2)
2.288	0.892	2.042	0.0126		NM_015472.3	transcriptional co-activator with PDZ-binding motif (TAZ) (TAZ)
2.553	1.989	5.077	0.0242		NM_005077.3	transducin-like enhancer of split 1 (E(sp1) homolog) (TLE1)
2.296	2.582	5.929	0.00474		NM_003449.2	tripartite motif-containing 26 (TRIM26)
7.199	5.571	40.105	0.0276		NM_005762.2	tripartite motif-containing 28 (TRIM28)
2.747	1.057	2.903	0.011		NM_033278.2	tripartite motif-containing 3 (TRIM3)
0.473	8.341	3.942	0.037		NM_021616.3	tripartite motif-containing 34 (TRIM34)
0.474	1.536	0.728	0.0436		NM_015294.1	tripartite motif-containing 37 (TRIM37)
4.382	0.562	2.461	0.015		NM_033452.1	tripartite motif-containing 47 (TRIM47)
2.559	1.223	3.129	0.00506		NM_014233.1	upstream binding transcription factor, RNA polymerase I (UBTF)
2.463	1.199	2.952	0.0338		NM_032711.2	v-maf musculoaponeurotic fibrosarcoma oncogene homolog G (MAFG)
0.285	7.618	2.173	0.0455		NM_002908.1	v-rel reticuloendotheliosis viral oncogene homolog (REL)
0.377	20.895	7.877	0.0128		NM_005748.2	YY1 associated factor 2 (YAF2)
0.449	2.435	1.093	0.0213		X59739.1	ZFX mRNA for put transcription activator
2.146	13.02	27.944	0.0314		NM_032268.3	zinc and ring finger protein 1 (ZNRF1)
4.432	1.145	5.074	0.000284		NM_015898.2	zinc finger and BTB domain containing 7 (ZBTB7)
5.468	1.135	6.208	0.041		NM_015117.1	zinc finger CCCH type domain containing 3 (ZC3HDC3)
3.975	4.653	18.496	0.0352		M94046.1	zinc finger protein (MAZ) mRNA
3.099	0.469	1.453	0.000698		NM_005081.1	zinc finger protein 142 (clone pHZ-49) (ZNF142)
4.326	3.364	14.553	0.0247		NM_003443.1	zinc finger protein 151 (pHZ-67) (ZNF151)
0.385	2.789	1.072	0.0389		NM_198089.1	zinc finger protein 155 (pHZ-96) (ZNF155)
0.502	4.112	2.063	0.0446		NM_198087.1	zinc finger protein 200 (ZNF200)
0.306	19.543	5.987	0.027		NM_006963.2	zinc finger protein 22 (KOX 15) (ZNF22)
0.351	1.96	0.688	0.0325		NM_013361.2	zinc finger protein 223 (ZNF223)
0.351	2.849	0.999	0.00184		NM_015919.2	zinc finger protein 226 (ZNF226)
0.511	16.772	8.565	0.00131		NM_007167.1	zinc finger protein 258 (ZNF258)
0.443	4.233	1.874	0.0223		NM_198058.1	zinc finger protein 266 (ZNF266)
0.457	2.678	1.225	0.0112		NM_020828.1	zinc finger protein 28 homolog (mouse) (ZFP28)
0.499	18.821	9.394	0.00339		NM_006973.1	zinc finger protein 32 (KOX 30) (ZNF32)
2.611	2.322	6.064	0.0476		NM_015481.1	zinc finger protein 385 (ZNF385)
4.244	1.792	7.605	0.0227		NM_024741.1	zinc finger protein 408 (ZNF408)
3.278	0.516	1.692	0.0162		NM_015069.2	zinc finger protein 423 (ZNF423)
0.41	5.508	2.256	0.0118		NM_003425.2	zinc finger protein 45 (a Kruppel-associated box (KRAB) domain polypeptide) (ZNF45)
0.235	45.598	10.716	0.0111		NM_015555.1	zinc finger protein 451 (ZNF451)
3.486	0.491	1.711	0.00908		NM_032752.1	zinc finger protein 496 (ZNF496)
4.19	0.818	3.426	0.0475		NM_032792.2	zinc finger protein 499 (ZNF499)
0.359	11.11	3.99	0.0199		NM_033210.3	zinc finger protein 502 (ZNF502)
6.39	0.113	0.724	0.0106		NM_152652.1	zinc finger protein 553 (ZNF553)
0.347	6.339	2.197	0.0203		NM_017656.1	zinc finger protein 562 (ZNF562)
5.15	1.289	6.64	0.0295		NM_152600.1	zinc finger protein 579 (ZNF579)
4.157	5.223	21.714	0.000719		NM_016202.2	zinc finger protein 580 (ZNF580)
0.424	9.485	4.019	0.00555		NM_017652.1	zinc finger protein 586 (ZNF586)
0.369	0.93	0.344	0.0103		NM_182524.1	zinc finger protein 595 (ZNF595)
0.406	2.217	0.9	0.0211		NM_020787.1	zinc finger protein 624 (ZNF624)
0.261	7.812	2.041	0.023		NM_145295.2	zinc finger protein 627 (ZNF627)
2.401	0.386	0.926	0.0428		NM_018197.2	zinc finger protein 64 homolog (mouse) (ZFP64)
0.387	74.606	28.887	0.0456		NM_003418.1	zinc finger protein 9 (a cellular retroviral nucleic acid binding protein) (ZNF9)
0.298	2.026	0.604	0.0153		U38904.1	zinc finger protein C2H2-25
4.374	3.986	17.433	0.0265		NM_006782.2	zinc finger protein-like 1 (ZFPL1)
0.326	11.153	3.637	0.0196		NM_016107.3	zinc finger RNA binding protein (ZFR)
3.898	0.921	3.589	0.0014		NM_004729.2	zinc finger, BED domain containing 1 (ZBED1)
0.433	1.347	0.583	0.0123		NM_001001483.1	zinc finger, DHHC domain containing 13 (ZDHHC13)
0.367	6.519	2.39	0.0406		NM_022494.1	zinc finger, DHHC domain containing 6 (ZDHHC6)
0.215	10.741	2.313	0.0347		NM_014733.2	zinc finger, FYVE domain containing 16 (ZFYVE16)
2.245	0.713	1.601	0.0145		NM_032850.3	zinc finger, FYVE domain containing 19 (ZFYVE19)
3.696	0.29	1.071	0.0402		NM_032265.1	zinc finger, MYND domain containing 15 (ZMYND15)
0.243	16.207	3.937	0.0304		NM_015534.3	zinc finger, ZZ domain containing 3 (ZZZ3)
4.532	0.183	0.829	0.0446		NM_015113.2	zinc finger, ZZ-type with EF hand domain 1 (ZZEF1)
Extracellular matrix
6.802	0.168	1.141	0.022		NM_001711.3	biglycan (BGN)
4.353	0.34	1.478	0.000938		NM_153221.1	cartilage intermediate layer protein 2 (CILP2)
8.075	6.783	54.772	3.7e-05		NM_001846.1	collagen, type IV, alpha 2 (COL4A2)
4.566	0.632	2.887	0.0466		NM_001852.3	collagen, type IX, alpha 2 (COL9A2)
2.909	0.302	0.879	0.0446		NM_001848.1	collagen, type VI, alpha 1 (COL6A1)
6.49	0.851	5.52	0.000281		NM_130444.1	collagen, type XVIII, alpha 1 (COL18A1)
8.378	1.416	11.867	0.016		NM_133455.2	EMI domain containing 1 (EMID1), mRNA
2.349	0.121	0.285	0.0468		NM_138294.1	expressed in prostate and testis (PATE)
6.013	0.164	0.987	0.00641		NM_022664.1	extracellular matrix protein 1 (ECM1)
0.132	50.044	6.587	0.0033		NM_000509.3	fibrinogen, gamma polypeptide (FGG)
5.761	0.499	2.872	0.0233		NM_006486.2	fibulin 1 (FBLN1)
2.22	0.476	1.056	0.00591		NM_001998.1	fibulin 2 (FBLN2)
7.516	4.251	31.955	0.0474		NM_002081.1	glypican 1 (GPC1)
2.73	1.085	2.961	0.043		NM_152742.1	glypican 2 (cerebroglycan) (GPC2)
18.499	0.488	9.019	0.0401		NM_005529.2	heparan sulfate proteoglycan 2 (perlecan) (HSPG2)
0.292	5.542	1.62	0.00959		NM_000226.1	keratin 9 (epidermolytic palmoplantar keratoderma) (KRT9)
10.985	0.605	6.646	0.0255		NM_005560.3	laminin, alpha 5 (LAMA5)
6.284	6.373	40.045	0.037		NM_002292.2	laminin, beta 2 (laminin S) (LAMB2)
6.216	0.337	2.092	0.0266		NM_014262.2	leprecan-like 2 (LEPREL2)
3.858	3.256	12.561	0.00108		NM_022356.2	leucine proline-enriched proteoglycan (leprecan) 1 (LEPRE1)
2.067	0.194	0.401	0.00878		NM_024756.1	multimerin 2 (MMRN2)
4.682	0.411	1.923	0.025		NM_182487.1	olfactomedin-like 2A (OLFML2A)
4.831	0.476	2.3	0.00129		NM_020190.1	olfactomedin-like 3 (OLFML3)
2.977	1.078	3.209	0.0253		AJ406941.1	partial mRNA for keratin associated protein 49 (KRTAP4.9 gene)
0.318	34.135	10.871	0.0431		NM_201515.1	periphilin 1 (PPHLN1)
10.675	0.85	9.077	0.0397		NM_002593.2	procollagen C-endopeptidase enhancer (PCOLCE)
8.009	3.922	31.412	0.018		NM_000302.2	procollagen-lysine, 2-oxoglutarate 5-dioxygenase (lysine hydroxylase) (PLOD)
7.534	5.337	40.205	0.0098		NM_001084.3	procollagen-lysine, 2-oxoglutarate 5-dioxygenase 3 (PLOD3)
0.304	2.704	0.822	0.00147		NM_000917.1	procollagen-proline, 2-oxoglutarate 4-dioxygenase, alpha polypeptide I (P4HA1)
6.011	1.649	9.915	0.0464		NM_000918.2	procollagen-proline, 2-oxoglutarate 4-dioxygenase, beta polypeptide (P4HB)
9.626	0.169	1.63	0.00463		NM_173050.1	signal peptide, CUB domain, EGF-like 1 (SCUBE1)
5.818	3.211	18.684	0.00538		AK128036.1	similar to Keratin, type I cytoskeletal 18
0.215	2.577	0.555	0.048		AI017113.1	similar to LAMININ ALPHA-1 CHAIN PRECURSOR
4.541	3.77	17.12	0.0309		AA977081.1	similar to PROCOLLAGEN ALPHA 2(IV) CHAIN PRECURSOR
0.428	1.174	0.502	0.00433		NM_016950.1	sparc/osteonectin, cwcv and kazal-like domains proteoglycan (testican) 3 (SPOCK3)
8.758	1.531	13.413	0.0227		NM_012445.1	spondin 2, extracellular matrix protein (SPON2)
2.617	0.298	0.779	0.00588		NM_022144.1	tenomodulin (TNMD)
2.942	0.525	1.544	0.0385		NM_020127.1	tuftelin 1 (TUFT1)
Defense/Immunity
2.503	0.132	0.331	0.0343		NM_001700.3	azurocidin 1 (cationic antimicrobial protein 37) (AZU1)
0.439	311.28	136.651	0.0258		NM_004048.2	beta-2-microglobulin (B2M)
4.682	13.073	61.204	0.022		NM_004335.2	bone marrow stromal cell antigen 2 (BST2)
1.986	1.228	2.439	0.0425		NM_019602.1	butyrophilin-like 2 (MHC class II associated) (BTNL2)
0.423	0.565	0.239	0.0373		NM_004345.3	cathelicidin antimicrobial peptide (CAMP)
4.826	1.212	5.848	0.0452		NM_014257.3	CD209 antigen-like (CD209L)
0.244	10.534	2.573	0.0256		NM_001778.2	CD48 antigen (B-cell membrane protein) (CD48)
3.574	1.237	4.422	0.0182		NM_004355.1	CD74 antigen(CD74)
0.187	1.123	0.211	0.0324		NM_001837.2	chemokine (C-C motif) receptor 3 (CCR3)
0.313	2.139	0.67	0.0122		NM_002993.1	chemokine (C-X-C motif) ligand 6 (granulocyte chemotactic protein 2) (CXCL6)
0.389	12.285	4.774	0.00346		NM_017801.2	chemokine-like factor super family 6 (CKLFSF6)
2.077	0.5	1.039	0.0463		NM_004072.1	chemokine-like receptor 1 (CMKLR1)
2.619	2.544	6.663	0.0046		NM_015991.1	complement component 1, q subcomponent, alpha polypeptide (C1QA)
2.953	0.383	1.131	0.0136		NM_000491.2	complement component 1, q subcomponent, beta polypeptide (C1QB)
3.027	6.88	20.823	0.0435		NM_001733.2	complement component 1, r subcomponent (C1R)
8.966	0.599	5.369	0.00805		NM_007293.1	complement component 4A (C4A)
0.257	7.404	1.899	0.0209		NM_194447.1	C-type lectin, superfamily member 6 (CLECSF6)
0.365	0.282	0.103	0.00101		NM_053283.1	dermcidin (DCD)
2.721	2.265	6.162	0.0359		NM_005510.3	dom-3 homolog Z (DOM3Z)
0.14	2.822	0.396	0.0437		NM_002001.2	Fc fragment of IgE, high affinity I, receptor for; alpha polypeptide (FCER1A)
7.201	10.158	73.148	0.044		NM_004107.3	Fc fragment of IgG, receptor, transporter, alpha (FCGRT)
6.559	1.511	9.909	0.0275		NM_022452.1	fibrosin 1 (FBS1)
0.225	1.869	0.42	0.0436		NM_005143.1	haptoglobin (HP)
6.219	2.703	16.812	0.042		NM_030789.2	histocompatibility (minor) 13 (HM13)
2.201	6.648	14.629	0.0353		NM_014260.2	HLA class II region expressed gene KE2 (HKE2)
6.418	4.92	31.573	0.0303		NM_004639.2	HLA-B associated transcript 3 (BAT3)
2.776	5.271	14.634	0.0255		X56841.1	HLA-E gene
4.654	2.595	12.076	0.00692		NM_002127.3	HLA-G histocompatibility antigen, class I, G (HLA-G)
2.669	61.908	165.217	0.0207		NM_002127.3	HLA-G histocompatibility antigen, class I, G (HLA-G)
0.264	12.818	3.386	0.0286		NM_000204.1	I factor (complement) (IF)
0.44	3.912	1.722	0.0405		NM_005546.3	IL2-inducible T-cell kinase (ITK)
4.321	1.223	5.285	0.0304		NM_002180.1	immunoglobulin mu binding protein 2 (IGHMBP2)
2.184	0.533	1.164	0.0496		NM_002163.1	interferon consensus sequence binding protein 1 (ICSBP1)
5.127	17.543	89.944	0.00432		NM_003641.2	interferon induced transmembrane protein 1 (9-27) (IFITM1)
2.163	135.377	292.765	0.04		NM_006435.1	interferon induced transmembrane protein 2 (1-8D) (IFITM2)
4.174	43.869	183.092	0.0145		NM_021034.1	interferon induced transmembrane protein 3 (1-8U) (IFITM3)
4.704	1.146	5.391	0.017		NM_001571.2	interferon regulatory factor 3 (IRF3)
5.988	2.719	16.279	0.0387		NM_004031.1	interferon regulatory factor 7 (IRF7)
9.115	2.943	26.826	0.0253		NM_005101.1	interferon, alpha-inducible protein (G1P2)
4.371	3.687	16.116	0.0334		NM_006084.3	interferon-stimulated transcription factor 3, gamma 48kDa (ISGF3G)
3.311	1.385	4.586	0.00117		NM_005699.2	interleukin 18 binding protein (IL18BP)
2.852	0.234	0.668	0.046		NM_181079.1	interleukin 21 receptor (IL21R)
3.122	0.281	0.877	0.0384		NM_002183.2	interleukin 3 receptor, alpha (low affinity) (IL3RA)
2.346	4.097	9.611	0.0428		NM_000600.1	interleukin 6 (interferon, beta 2) (IL6)
0.382	0.299	0.114	0.0243		NM_001557.2	interleukin 8 receptor, beta (IL8RB)
3.282	0.78	2.561	0.0484		NM_012218.2	interleukin enhancer binding factor 3, 90kDa (ILF3), transcript variant 1
2.079	1.257	2.613	0.0155		NM_004516.2	interleukin enhancer binding factor 3, 90kDa (ILF3), transcript variant 2
0.163	3.887	0.635	0.0129		NM_002258.1	killer cell lectin-like receptor subfamily B, member 1 (KLRB1)
0.253	0.711	0.18	0.0463		NM_005810.3	killer cell lectin-like receptor subfamily G, member 1 (KLRG1)
10.857	11.49	124.737	0.00338		NM_005567.2	lectin, galactoside-binding, soluble, 3 binding protein (LGALS3BP)
3.241	1.438	4.66	0.0167		NM_006863.1	leukocyte immunoglobulin-like receptor, subfamily A (with TM domain), member 1 (LILRA1)
0.397	0.23	0.091	0.012		NM_006866.1	leukocyte immunoglobulin-like receptor, subfamily A (with TM domain), member 2 (LILRA2)
2.797	3.31	9.258	0.0303		NM_024316.1	leukocyte receptor cluster (LRC) member 1 (LENG1)
4.783	47.433	226.889	0.035		NM_024298.2	leukocyte receptor cluster (LRC) member 4 (LENG4)
2.891	0.825	2.385	0.0224		NM_005516.3	major histocompatibility complex, class I, E (HLA-E)
6.264	21.239	133.043	0.0272		NM_005516.3	major histocompatibility complex, class I, E (HLA-E)
0.443	3.67	1.626	0.000289		NM_172353.1	membrane cofactor protein (CD46, trophoblast-lymphocyte cross-reactive antigen) (MCP)
0.181	1.742	0.316	0.000283		NM_152332.2	membrane targeting (tandem) C2 domain containing 1 (MTAC2D1)
0.291	4.171	1.216	0.0198		NM_022349.2	membrane-spanning 4-domains, subfamily A, member 6A (MS4A6A), transcript variant 2
0.385	2.016	0.776	0.011		NM_152851.1	membrane-spanning 4-domains, subfamily A, member 6A (MS4A6A), transcript variant 3
0.253	49.259	12.444	0.00372		NM_012329.1	monocyte to macrophage differentiation-associated (MMD)
3.402	7.151	24.327	0.0241		NM_004221.3	natural killer cell transcript 4 (NK4)
0.499	4.85	2.419	0.0354		NM_002619.1	platelet factor 4 (chemokine (C-X-C motif) ligand 4) (PF4)
2.215	3.128	6.928	0.00676		NM_002621.1	properdin P factor, complement (PFC)
0.199	14.917	2.971	0.0151		NM_002704.2	pro-platelet basic protein (chemokine (C-X-C motif) ligand 7) (PPBP)
0.194	253.541	49.262	0.0253		NM_002727.2	proteoglycan 1, secretory granule (PRG1)
4.908	0.347	1.703	0.0147		NM_052863.2	secretoglobin, family 3A, member 1 (SCGB3A1)
2.867	0.96	2.752	0.000507		AK128290.1	similar to HLA class I histocompatibility antigen, alpha chain E*0101/E*0102 precursor
0.19	30.497	5.78	0.0278		AI051962.1	similar to INTERLEUKIN-1 ALPHA PRECURSOR
6.464	3.465	22.394	0.0417		NM_018009.3	TAP binding protein-like (TAPBPL)
0.311	0.779	0.243	0.0137		NM_032505.1	T-cell activation kelch repeat protein (TA-KRP)
0.351	5.881	2.063	0.0219		NM_030790.2	T-cell immunomodulatory protein (CDA08)
Ubiquitin system
0.368	1.149	0.423	0.0122		NM_174890.1	AN1, ubiquitin-like, homolog (ANUBL1)
0.457	2.392	1.092	0.015		NM_003939.2	beta-transducin repeat containing (BTRC)
0.327	185.155	60.54	0.00509		NM_198189.2	COP9 constitutive photomorphogenic homolog subunit 8 (COPS8)
0.195	4.104	0.802	0.0188		NM_015247.1	cylindromatosis (turban tumor syndrome) (CYLD)
2.578	0.454	1.17	0.0237		NM_032590.2	F-box and leucine-rich repeat protein 10 (FBXL10)
3.368	2.575	8.672	0.00688		NM_012308.1	F-box and leucine-rich repeat protein 11 (FBXL11)
2.257	7.02	15.846	0.0498		NM_017703.1	F-box and leucine-rich repeat protein 12 (FBXL12)
0.168	13.688	2.305	0.00856		NM_012160.3	F-box and leucine-rich repeat protein 4 (FBXL4)
0.315	10.663	3.363	0.000765		NM_033535.2	F-box and leucine-rich repeat protein 5 (FBXL5)
4.315	1.353	5.837	0.0163		NM_024555.2	F-box and leucine-rich repeat protein 6 (FBXL6)
0.394	1.225	0.483	0.0377		NM_018315.2	F-box and WD-40 domain protein 7 (archipelago homolog) (FBXW7)
2.758	2.529	6.976	0.0161		NM_024907.5	F-box protein 17 (FBXO17)
0.449	31.576	14.187	0.0316		NM_183420.1	F-box protein 25 (FBXO25)
0.383	6.515	2.497	0.00739		NM_012175.3	F-box protein 3 (FBXO3)
1.92	4.126	7.924	0.0388		NM_012177.2	F-box protein 5 (FBXO5)
3.076	0.753	2.316	0.0102		NM_018438.4	F-box protein 6 (FBXO6)
0.271	7.085	1.918	0.00453		NM_012180.2	F-box protein 8 (FBXO8)
0.263	10.63	2.799	0.0135		NM_014154.2	HSPC056 protein (HSPC056)
0.478	20.505	9.81	0.0438		NM_021633.2	kelch-like 12 (KLHL12)
4.689	1.441	6.757	0.0173		NM_138361.2	leucine rich repeat and sterile alpha motif containing 1 (LRSAM1)
3.721	1.843	6.857	0.0456		NM_080749.2	neuralized-like 2 (NEURL2)
2.179	2.456	5.351	0.0121		NM_023112.2	OTU domain, ubiquitin aldehyde binding 2 (OTUB2)
0.398	17.259	6.861	0.00122		NM_015436.1	ring finger and CHY zinc finger domain containing 1 (RCHY1)
4.984	0.612	3.051	0.0232		NM_203304.1	ring finger and KH domain containing 1 (RKHD1)
2.117	10.694	22.641	0.0367		NM_014868.3	ring finger protein 10 (RNF10)
2.888	0.392	1.133	0.0483		NM_007144.2	ring finger protein 110 (RNF110)
0.41	4.05	1.659	0.00489		NM_007218.3	ring finger protein 139 (RNF139)
0.314	50.948	16.019	0.00721		NM_183401.1	ring finger protein 14 (RNF14)
0.397	3.28	1.303	0.00927		NM_016422.3	ring finger protein 141 (RNF141)
0.511	6.389	3.267	0.0426		NM_014746.2	ring finger protein 144 (RNF144)
0.232	14.6	3.382	0.0426		NM_030963.2	ring finger protein 146 (RNF146)
0.388	3.113	1.209	0.00846		NM_183419.1	ring finger protein 19 (RNF19)
0.289	23.086	6.668	0.00208		NM_007212.2	ring finger protein 2 (RNF2)
2.405	1.602	3.852	0.0413		NM_022453.2	ring finger protein 25 (RNF25)
4.817	0.408	1.967	0.00396		NM_017999.3	ring finger protein 31 (RNF31)
0.47	0.415	0.195	0.022		NM_030936.2	ring finger protein 32 (RNF32)
2.828	0.583	1.649	0.0052		NM_014901.4	ring finger protein 44 (RNF44)
0.414	12.051	4.99	0.00364		NM_003031.2	seven in absentia homolog 1 (SIAH1)
0.21	9.539	2.002	0.00131		NM_172070.2	similar to F10G710.p
0.267	4.571	1.22	0.0347		NM_018448.2	TBP-interacting protein (TIP120A)
0.488	85.576	41.779	0.0295		NM_003366.1	ubiquinol-cytochrome c reductase core protein II (UQCRC2)
0.19	10.822	2.059	0.0478		AF022789.1	ubiquitin hydrolyzing enzyme I (UBH1)
0.478	1.343	0.642	0.0323		NM_003368.3	ubiquitin specific protease 1 (USP1)
0.237	6.697	1.585	0.00997		NM_006313.1	ubiquitin specific protease 15 (USP15)
4.709	1.613	7.598	0.0434		NM_006676.2	ubiquitin specific protease 20 (USP20)
0.396	3.193	1.264	0.0269		NM_013396.3	ubiquitin specific protease 25 (USP25)
0.502	1.181	0.593	0.0252		NM_032557.4	ubiquitin specific protease 38 (USP38)
0.341	2.562	0.873	0.0191		NM_022832.2	ubiquitin specific protease 46 (USP46)
3.524	92.039	324.337	0.0229		NM_003334.2	ubiquitin-activating enzyme E1 (A1S9T and BN75 temperature sensitivity complementing) (UBE1)
0.242	14.369	3.475	0.0381		NM_198197.1	ubiquitin-activating enzyme E1C (UBA3 homolog) (UBE1C)
8.808	1.628	14.338	0.00923		NM_003335.2	ubiquitin-activating enzyme E1-like (UBE1L)
0.316	4.921	1.557	0.0383		NM_004788.2	ubiquitination factor E4A (UFD2 homolog, yeast) (UBE4A)
0.439	103.868	45.566	0.0139		NM_181886.1	ubiquitin-conjugating enzyme E2D 3 (UBC4/5 homolog) (UBE2D3)
0.329	15.983	5.258	0.0015		NM_003348.3	ubiquitin-conjugating enzyme E2N (UBC13 homolog) (UBE2N)
0.463	3.124	1.445	0.0427		NM_016617.1	ubiquitin-fold modifier 1 (Ufm1)
0.282	42.116	11.876	0.0389		NM_152306.2	ubiquitin-like, containing PHD and RING finger domains, 2 (UHRF2)
0.314	4.33	1.358	0.0233		NM_025054.3	valosin-containing protein (p97)/p47 complex-interacting protein p135 (VCIP135)
Cell cycle/cell death related
7.472	2.094	15.649	0.0281		L19267.1	59 protein
0.38	109.846	41.723	0.00402		NM_015391.1	anaphase promoting complex subunit 13 (ANAPC13)
7.148	1.027	7.338	0.0364		NM_013366.3	anaphase promoting complex subunit 2 (ANAPC2)
0.317	3.053	0.969	0.00904		NM_013367.2	anaphase promoting complex subunit 4 (ANAPC4)
0.36	6.444	2.318	0.0242		NM_015032.1	androgen-induced proliferation inhibitor (APRIN)
0.461	42.298	19.49	0.0115		NM_078474.1	BBP-like protein 2 (BLP2)
0.256	15.484	3.97	0.00672		NM_004331.2	BCL2/adenovirus E1B 19kDa interacting protein 3-like (BNIP3L)
0.314	2.59	0.814	0.0131		NM_000465.1	BRCA1 associated RING domain 1 (BARD1)
0.386	9.255	3.57	0.0112		NM_004725.1	BUB3 budding uninhibited by benzimidazoles 3 homolog (BUB3)
3.256	0.373	1.216	0.0205		NM_019845.1	candidate mediator of the p53-dependent G2 arrest (REPRIMO)
0.46	0.918	0.422	0.00221		NM_012114.1	caspase 14, apoptosis-related cysteine protease (CASP14)
0.509	24.116	12.269	0.0284		NM_032992.1	caspase 6, apoptosis-related cysteine protease (CASP6)
3.759	1.399	5.258	9.37e-05		NM_014550.2	caspase recruitment domain family, member 10 (CARD10)
2.824	1.215	3.432	0.0453		NM_032415.2	caspase recruitment domain family, member 11 (CARD11)
0.492	1.175	0.578	0.0345		NM_003903.2	CDC16 cell division cycle 16 homolog (CDC16)
4.793	11.123	53.31	0.0133		NM_007065.3	CDC37 cell division cycle 37 homolog (CDC37)
0.337	0.948	0.32	0.0187		NM_201567.1	cell division cycle 25A (CDC25A)
5.9	1.133	6.686	0.0257		NM_212530.1	cell division cycle 25B (CDC25B)
0.321	4.105	1.317	0.0164		NM_015891.2	cell division cycle 40 homolog (CDC40)
0.472	60.443	28.543	0.0056		NM_004344.1	centrin, EF-hand protein, 2 (CETN2)
0.265	1.235	0.328	0.0293		NM_152434.1	CWF19-like 2, cell cycle control (CWF19L2)
0.257	3.44	0.885	0.0215		NM_005190.2	cyclin C (CCNC)
7.741	1.123	8.693	0.00535		NM_001760.2	cyclin D3 (CCND3)
6.225	2.424	15.086	0.0157		NM_005255.1	cyclin G associated kinase (GAK)
0.222	27.589	6.124	0.00987		NM_199246.1	cyclin G1 (CCNG1)
3.706	0.551	2.043	0.00611		NM_199076.1	cyclin M2 (CNNM2)
4.106	1.179	4.842	0.0455		NM_052988.2	cyclin-dependent kinase (CDC2-like) 10 (CDK10)
0.203	28.626	5.807	0.00126		NM_015076.3	cyclin-dependent kinase (CDC2-like) 11 (CDK11)
3.179	6.161	19.586	0.00892		NM_000076.1	cyclin-dependent kinase inhibitor 1C (p57, Kip2) (CDKN1C)
3.908	2.055	8.031	5.29e-05		NM_001312.2	cysteine-rich protein 2 (CRIP2)
11.992	0.407	4.885	0.0417		NM_001348.1	death-associated protein kinase 3 (DAPK3)
3.714	1.193	4.43	0.0398		NM_032636.4	differential display and activated by p53 (DDA3)
0.402	20.232	8.13	0.0183		NM_015895.3	geminin, DNA replication inhibitor (GMNN)
2.226	2.726	6.067	0.0216		NM_014668.2	GREB1 protein (GREB1)
5.061	1.535	7.767	0.0281		NM_000820.1	growth arrest-specific 6 (GAS6)
3.921	1.29	5.058	0.0461		NM_001481.1	growth arrest-specific 8 (GAS8)
5.035	4.203	21.16	0.0232		NM_017885.1	host cell factor C1 regulator 1 (XPO1 dependant) (HCFC1R1)
0.243	1.088	0.264	0.000986		NM_013320.1	host cell factor C2 (HCFC2)
0.407	4.473	1.82	0.0464		NM_014708.3	kinetochore associated 1 (KNTC1)
3.63	0.15	0.544	0.0143		NM_182513.1	kinetochore protein Spc24 (Spc24)
2.351	7.703	18.114	0.0411		NM_033101.2	lectin, galactoside-binding, soluble, 12 (galectin 12) (LGALS12)
3.676	0.268	0.985	0.0145		NM_003550.1	MAD1 mitotic arrest deficient-like 1 (MAD1L1)
0.463	8.977	4.154	0.0263		NM_002358.2	MAD2 mitotic arrest deficient-like 1 (MAD2L1)
12.794	1.055	13.5	0.04		NM_006739.2	MCM5 minichromosome maintenance deficient 5, cell division cycle 46 (MCM5)
0.403	7.753	3.121	0.0119		NM_005915.4	MCM6 minichromosome maintenance deficient 6 (MIS5 homolog) (MCM6)
6.491	2.75	17.848	0.000914		NM_006640.2	MLL septin-like fusion (MSF)
0.244	17.08	4.172	0.0234		NM_005792.1	M-phase phosphoprotein 6 (MPHOSPH6)
5.266	0.592	3.116	0.0481		NM_015392.2	neural proliferation, differentiation and control, 1 (NPDC1)
2.925	17.399	50.9	0.0146		NM_006600.2	nuclear distribution gene C homolog (NUDC)
4.53	0.622	2.818	0.00442		NM_006185.1	nuclear mitotic apparatus protein 1 (NUMA1)
3.755	1.538	5.776	0.0229		NM_017668.1	nudE nuclear distribution gene E homolog 1 (NDE1)
2.275	8.395	19.095	0.0358		NM_003768.2	phosphoprotein enriched in astrocytes 15 (PEA15)
0.216	36.331	7.841	0.00948		NM_145341.2	programmed cell death 4 (neoplastic transformation inhibitor) (PDCD4)
0.39	22.833	8.9	0.0381		NM_052932.1	pro-oncosis receptor inducing membrane injury gene (PORIMIN)
0.33	6.876	2.272	0.0242		NM_002873.1	RAD17 homolog (RAD17)
0.369	3.493	1.29	0.0211		NM_006265.1	RAD21 homolog (RAD21)
0.406	10.116	4.11	0.0135		NM_006910.4	retinoblastoma binding protein 6 (RBBP6)
0.492	48.903	24.07	0.0371		NM_002893.2	retinoblastoma binding protein 7 (RBBP7)
0.314	15.196	4.771	0.00644		NM_014454.1	sestrin 1 (SESN1)
0.403	0.793	0.32	0.0275		AK094534.1	similar to CYCLIN H
0.404	1.21	0.489	0.0181		NM_006930.2	S-phase kinase-associated protein 1A (p19A) (SKP1A)
0.193	25.767	4.961	0.0352		NM_006542.2	S-phase response (cyclin-related) (SPHAR)
0.348	108.344	37.722	0.00685		NM_006304.1	split hand/foot malformation (ectrodactyly) type 1 (SHFM1)
0.278	4.06	1.127	0.0164		NM_024969.2	TGF-beta induced apotosis protein 2 (TAIP-2)
Nucleic acid regulation
0.384	1.911	0.735	0.0269		NM_006713.2	activated RNA polymerase II transcription cofactor 4 (PC4)
4.049	0.736	2.979	0.0107		NM_005483.2	chromatin assembly factor 1, subunit A (p150) (CHAF1A)
6.955	0.974	6.776	0.041		NM_013291.1	cleavage and polyadenylation specific factor 1, 160kDa (CPSF1)
0.341	7.263	2.475	0.0305		NM_017437.1	cleavage and polyadenylation specific factor 2, 100kDa (CPSF2)
0.423	3.348	1.415	0.0479		NM_016207.2	cleavage and polyadenylation specific factor 3, 73kDa (CPSF3)
0.463	3.429	1.589	0.0371		NM_007007.1	cleavage and polyadenylation specific factor 6, 68kDa (CPSF6)
0.273	10.795	2.947	0.0117		NM_000082.1	Cockayne syndrome 1 (classical) (CKN1)
3.049	2.16	6.586	0.00358		NM_018959.2	DAZ associated protein 1 (DAZAP1)
0.229	82.608	18.903	0.0319		NM_001356.2	DEAD (Asp-Glu-Ala-Asp) box polypeptide 3, X-linked (DDX3X)
0.455	0.242	0.11	0.0235		NM_004660.2	DEAD (Asp-Glu-Ala-Asp) box polypeptide 3, Y-linked (DDX3Y)
7.184	3.364	24.166	0.0423		NM_019070.3	DEAD (Asp-Glu-Ala-Asp) box polypeptide 49 (DDX49)
4.964	2.006	9.956	0.00039		NM_024072.2	DEAD (Asp-Glu-Ala-Asp) box polypeptide 54 (DDX54)
0.219	9.352	2.048	0.0441		NM_012141.1	DEAD/H (Asp-Glu-Ala-Asp/His) box polypeptide 26 (DDX26)
0.369	9.964	3.675	0.0331		NM_001358.1	DEAH (Asp-Glu-Ala-His) box polypeptide 15 (DHX15)
0.389	4.837	1.881	0.0163		NM_018180.2	DEAH (Asp-Glu-Ala-His) box polypeptide 32 (DHX32)
2.478	2.741	6.791	0.00329		NM_014681.3	DEAH (Asp-Glu-Ala-His) box polypeptide 34 (DHX34)
2.525	5.347	13.502	0.0113		NM_014003.3	DEAH (Asp-Glu-Ala-His) box polypeptide 38 (DHX38)
0.322	46.731	15.061	0.000823		NM_024612.3	DEAH (Asp-Glu-Ala-His) box polypeptide 40 (DHX40)
0.256	13.704	3.507	0.033		NM_152945.1	developmentally regulated RNA-binding protein 1 (DRB1)
3.317	5.055	16.768	0.00679		NM_004401.2	DNA fragmentation factor, 45kDa, alpha polypeptide (DFFA)
5.835	0.609	3.553	0.0344		AF108138.1	DNA helicase homolog (PIF1) mRNA
4.383	2.394	10.494	0.0491		NM_019100.3	DNA methyltransferase 1 associated protein 1 (DMAP1)
2.227	6.43	14.322	0.0161		L29065.1	DNA-binding protein A gene
0.421	46.786	19.705	0.0344		NM_001363.2	dyskeratosis congenita 1, dyskerin (DKC1)
2.654	0.875	2.322	0.000758		NM_015409.2	E1A binding protein p400 (EP400)
1.925	1.02	1.963	0.048		NM_001419.2	ELAV (embryonic lethal, abnormal vision)-like 1 (Hu antigen R) (ELAVL1)
2.476	0.328	0.812	0.0183		NM_006532.2	elongation factor RNA polymerase II (ELL)
0.5	17.014	8.511	0.0348		NM_003797.2	embryonic ectoderm development (EED)
0.448	4.13	1.85	0.0105		NM_004450.1	enhancer of rudimentary homolog (ERH)
2.499	0.431	1.076	0.0129		NM_024757.3	euchromatic histone methyltransferase 1 (EHMT1)
0.4	8.198	3.276	0.0158		X69962.1	FMR-1
0.452	1.617	0.73	0.0416		NM_015484.2	GCIP-interacting protein p29 (P29)
0.464	28.489	13.208	0.00791		NM_002092.1	G-rich RNA sequence binding factor 1 (GRSF1)
6.999	2.29	16.027	0.0278		NM_006805.2	heterogeneous nuclear ribonucleoprotein A0 (HNRPA0)
0.375	29.333	11.003	0.0148		NM_005463.2	heterogeneous nuclear ribonucleoprotein D-like (HNRPDL)
0.265	7.187	1.906	0.0371		NM_019597.2	heterogeneous nuclear ribonucleoprotein H2 (H') (HNRPH2)
0.305	161.093	49.074	0.000581		NM_004242.2	high mobility group nucleosomal binding domain 3 (HMGN3)
4.302	4.328	18.621	0.047		NM_006339.1	high-mobility group 20B (HMG20B)
0.483	35.208	16.997	0.00386		BC050602.1	histone 1, H2ac
2.863	3.242	9.28	0.0467		NM_016596.2	histone deacetylase 7A (HDAC7A)
4.024	1.675	6.74	0.0133		NM_022727.3	HpaII tiny fragments locus 9C (HTF9C)
0.239	68.388	16.37	0.0461		NM_016097.2	HSPC039 protein (HSPC039)
0.381	5.515	2.1	0.00086		NM_014065.2	HT001 protein (HT001)
2.546	0.943	2.401	0.0114		NM_012272.1	Huntingtin interacting protein C (HYPC)
0.295	7.852	2.317	0.00242		NM_006469.2	influenza virus NS1A binding protein (IVNS1ABP)
2.535	1.316	3.336	0.00379		NM_003685.1	KH-type splicing regulatory protein (FUSE binding protein 2) (KHSRP)
0.225	9.324	2.101	0.00264		NM_133259.2	leucine-rich PPR-motif containing (LRPPRC)
2.836	3.288	9.324	0.011		NM_024119.1	likely ortholog of mouse D11lgp2 (LGP2)
0.459	41.513	19.046	0.0204		NM_014462.1	LSM1 homolog, U6 small nuclear RNA associated (LSM1)
0.282	48.263	13.629	0.0441		NM_014463.1	LSM3 homolog, U6 small nuclear RNA associated (LSM3)
0.444	49.513	21.98	0.0126		NM_012322.1	LSM5 homolog, U6 small nuclear RNA associated (LSM5)
0.314	41.39	12.985	0.00111		NM_016200.2	LSM8 homolog, U6 small nuclear RNA associated (LSM8)
0.341	6.611	2.256	0.0135		NM_030660.1	Machado-Joseph disease (MJD)
0.483	160.316	77.512	0.0206		NM_031939.2	maestro (MRO)
0.303	10.645	3.228	0.000418		NM_002370.2	mago-nashi homolog, proliferation-associated (MAGOH)
2.599	3.74	9.72	0.00884		NM_025128.3	MUS81 endonuclease homolog (MUS81)
0.283	10.621	3.007	0.0432		NM_014381.1	mutL homolog 3 (MLH3)
0.172	3.668	0.63	0.00677		NM_016132.2	myelin expression factor 2 (MYEF2)
2.647	0.482	1.277	0.0356		NM_002516.1	neuro-oncological ventral antigen 2 (NOVA2)
0.31	16.155	5.006	0.0409		NM_002485.3	Nijmegen breakage syndrome 1 (nibrin) (NBS1)
2.578	16.046	41.373	0.0404		NM_006985.1	nuclear pore complex interacting protein (NPIP)
0.215	40.022	8.612	0.00115		NM_018698.3	nuclear transport factor 2-like export factor 2 (NXT2)
4.899	1.28	6.27	0.022		NM_139235.3	nucleolar protein family 6 (RNA-associated) (NOL6)
0.393	2.819	1.109	0.00349		NM_031438.2	nudix (nucleoside diphosphate linked moiety X)-type motif 12 (NUDT12)
0.238	16.436	3.904	0.0269		NM_002552.2	origin recognition complex, subunit 4-like (ORC4L)
0.289	0.889	0.257	0.0432		NM_181747.1	origin recognition complex, subunit 5-like (ORC5L)
2.637	4.236	11.173	0.0287		NM_004574.2	peanut-like 2 (PNUTL2)
0.285	2.57	0.732	0.0068		NM_024754.2	pentatricopeptide repeat domain 2 (PTCD2)
5.428	2.101	11.404	0.0234		NM_020230.4	peter pan homolog (PPAN)
0.245	4.043	0.99	0.000259		NM_152431.1	piwi-like 4 (PIWIL4)
0.379	155.51	58.97	0.023		NM_016480.2	poly(A) binding protein interacting protein 2 (PAIP2)
2.279	2.401	5.473	0.0434		NM_003819.2	poly(A) binding protein, cytoplasmic 4 (inducible form) (PABPC4)
0.317	19.236	6.093	0.0174		NM_032632.3	poly(A) polymerase alpha (PAPOLA)
0.406	3.339	1.355	0.0304		NM_022894.2	poly(A) polymerase gamma (PAPOLG)
3.85	2.189	8.428	0.043		NM_033010.1	poly(rC) binding protein 4 (PCBP4)
0.486	5.659	2.752	0.0298		NM_002692.2	polymerase (DNA directed), epsilon 2 (p59 subunit) (POLE2)
2.426	2.684	6.511	0.0376		BC054519.1	polymerase (RNA) I polypeptide D, 16kDa
3.47	0.477	1.655	0.0227		NM_018119.2	polymerase (RNA) III (DNA directed) polypeptide E (80kD) (POLR3E)
9.526	2.459	23.424	0.045		NM_005035.2	polymerase (RNA) mitochondrial (DNA directed) (POLRMT), nuclear gene
5.712	1.342	7.668	5.83e-05		NM_012232.2	polymerase I and transcript release factor (PTRF)
0.497	1.193	0.592	0.0343		NM_138698.2	prematurely terminated mRNA decay factor-like (LOC91431)
0.385	257.023	98.869	0.0132		NM_016047.2	pre-mRNA branch site protein p14 (P14)
0.186	63.16	11.745	0.009		NM_015450.1	protection of telomeres 1 (POT1)
0.295	29.876	8.807	0.0233		NM_016301.2	protein x 0004
0.249	12.828	3.199	0.043		NM_003675.2	PRP18 pre-mRNA processing factor 18 homolog (PRPF18)
0.502	1.622	0.814	0.0434		NM_024638.2	queuine tRNA-ribosyltransferase domain containing 1 (QTRTD1)
4.02	1.626	6.537	0.00906		NM_005053.2	RAD23 homolog A (RAD23A)
2.619	2.576	6.748	0.0341		NM_005132.1	REC8-like 1 (REC8L1)
0.449	6.815	3.062	0.0236		NM_002916.3	replication factor C (activator 1) 4, 37kDa (RFC4)
0.211	7.973	1.68	0.0424		NM_013347.1	replication protein A complex 34 kd subunit homolog Rpa4
0.22	2.095	0.462	0.0392		NM_006915.1	retinitis pigmentosa 2 (X-linked recessive) (RP2)
0.221	6.978	1.544	0.0436		NM_002912.1	REV3-like, catalytic subunit of DNA polymerase zeta (REV3L)
6.432	0.993	6.386	0.000449		NM_017793.1	ribonuclease P 25kDa subunit (RPP25)
0.393	18.782	7.382	0.0462		NM_006638.1	ribonuclease P 40kDa subunit (RPP40)
0.441	16.044	7.068	0.00347		NM_006413.2	ribonuclease P/MRP 30kDa subunit (RPP30)
3.323	16.824	55.911	0.0105		NM_198235.1	ribonuclease, RNase A family, 1 (pancreatic) (RNASE1)
0.472	2.816	1.33	0.0416		NM_001033.2	ribonucleotide reductase M1 polypeptide (RRM1)
0.207	21.21	4.39	0.0137		NM_015713.3	ribonucleotide reductase M2 B (TP53 inducible) (RRM2B)
0.238	3.432	0.817	0.0373		NM_152292.2	RNA (guanine-9-) methyltransferase domain containing 2 (RG9MTD2)
3.114	1.853	5.771	0.0114		NM_005676.3	RNA binding motif protein 10 (RBM10)
0.324	2.18	0.707	0.0308		NM_033117.2	RNA binding motif protein 18 (RBM18)
2.793	0.973	2.718	0.0448		NM_016196.1	RNA binding motif protein 19 (RBM19)
0.253	29.413	7.434	0.00853		NM_003800.1	RNA guanylyltransferase and 5'-phosphatase (RNGTT)
4.499	4.603	20.709	0.0227		NM_006666.1	RuvB-like 2 (E coli) (RUVBL2)
5.249	1.163	6.102	0.015		NM_016333.2	serine/arginine repetitive matrix 2 (SRRM2)
0.314	74.011	23.257	0.00407		AA677384.1	similar to HETEROGENEOUS NUCLEAR RIBONUCLEOPROTEIN A1
0.122	10.616	1.295	0.011		AI201944.1	similar to LINE-1 REVERSE TRANSCRIPTASE HOMOLOG
0.205	11.9	2.439	0.000118		BC065556.1	similar to RPL23AP7 protein
2.591	2.784	7.214	0.0196		AA335845.1	similar to small nuclear ribonucleoprotein, polypeptide B & B'
3.924	0.732	2.874	0.0061		NM_018070.2	single stranded DNA binding protein 3 (SSBP3)
0.22	3.961	0.872	0.00558		NM_012238.3	sirtuin (silent mating type information regulation 2 homolog) 1 (SIRT1)
4.789	11.158	53.437	0.00088		NM_003089.3	small nuclear ribonucleoprotein 70kDa polypeptide (RNP antigen) (SNRP70)
0.506	71.488	36.145	0.0103		NM_004175.3	small nuclear ribonucleoprotein D3 polypeptide 18kDa (SNRPD3)
3.957	6.638	26.265	0.035		NM_004596.3	small nuclear ribonucleoprotein polypeptide A (SNRPA)
0.278	3.092	0.861	0.00506		BC072433.1	small nuclear ribonucleoprotein polypeptide E
0.402	106.616	42.909	0.0148		NM_003096.2	small nuclear ribonucleoprotein polypeptide G (SNRPG)
4.768	0.423	2.017	0.0345		NM_003086.1	small nuclear RNA activating complex, polypeptide 4, 190kDa (SNAPC4)
0.492	6.311	3.108	0.0367		NM_006049.1	small nuclear RNA activating complex, polypeptide 5, 19kDa (SNAPC5)
0.3	4.297	1.289	0.00387		NM_000332.1	spinocerebellar ataxia 1 (olivopontocerebellar ataxia 1, autosomal dominant, ataxin 1) (SCA1)
2.709	10.851	29.397	0.00868		NM_201998.1	splicing factor 1 (SF1)
2.664	0.583	1.553	0.0261		NM_172231.2	splicing factor 4 (SF4)
0.419	22.293	9.331	0.034		NM_004593.1	splicing factor, arginine/serine-rich 10 (transformer 2 homolog) (SFRS10)
0.38	76.717	29.138	0.0435		NM_006925.2	splicing factor, arginine/serine-rich 5 (SFRS5)
0.398	30.469	12.112	0.0371		NM_006275.4	splicing factor, arginine/serine-rich 6 (SFRS6)
0.333	17.089	5.699	0.00108		NM_006276.36	splicing factor, arginine/serine-rich 7, 35kDa (SFRS7)
0.218	9.029	1.972	0.0444		NM_014393.1	staufen, RNA binding protein, homolog 2 (STAU2)
0.494	0.86	0.425	0.00845		NM_019001.2	strand-exchange protein 1 (SEP1)
0.469	11.278	5.288	0.0284		NM_003599.1	suppressor of Ty 3 homolog (SUPT3H)
3.554	0.303	1.076	0.0242		NM_006753.3	surfeit 6 (SURF6)
0.312	12.601	3.93	0.00088		NM_003616.1	survival of motor neuron protein interacting protein 1 (SIP1)
0.27	5.113	1.378	0.0399		NM_003071.2	SWI/SNF related, matrix assoc, actin dep reg of chromatin, subfamily a, mem 3 (SMARCA3)
4.282	7.697	32.959	0.00118		NM_003072.2	SWI/SNF related, matrix assoc, actin dep reg of chromatin, subfamily a, member 4 (SMARCA4)
3.856	4.687	18.071	0.00185		NM_003078.2	SWI/SNF related, matrix assoc, actin dep reg of chromatin, subfamily d, member 3 (SMARCD3)
9.741	0.202	1.964	0.00758		NM_004819.1	symplekin (SYMPK)
7.733	0.276	2.133	0.00357		NM_006455.2	synaptonemal complex protein SC65 (SC65)
3.966	0.248	0.982	0.0227		NM_005641.2	TAF6 RNA polymerase II, TATA box binding protein (TBP)-associated factor, 80kDa (TAF6)
0.381	72.571	27.628	0.0273		NM_007375.3	TAR DNA binding protein (TARDBP)
5.369	2.383	12.793	0.0414		NM_005679.2	TATA box binding protein (TBP)-associated factor, RNA polymerase I, C, 110kDa (TAF1C)
0.192	19.641	3.77	0.0114		NM_015508.2	TCDD-inducible poly(ADP-ribose) polymerase (TIPARP)
2.496	4.553	11.364	0.00167		NM_016381.2	three prime repair exonuclease 1 (TREX1)
4.707	2.339	11.008	0.0321		NM_017518.4	three prime repair exonuclease 2 (TREX2)
0.366	16.087	5.887	0.0042		NM_003211.2	thymine-DNA glycosylase (TDG)
3.325	1.394	4.636	0.0247		NM_004618.2	topoisomerase (DNA) III alpha (TOP3A)
2.412	0.93	2.243	0.0116		NM_003196.1	transcription elongation factor A (SII), 3 (TCEA3)
0.235	27.062	6.369	0.0183		NM_006756.2	transcription elongation factor A 1 isoform 1
0.474	161.34	76.553	0.0329		NM_005648.2	transcription elongation factor B (SIII), polypeptide 1 (15kDa, elongin C) (TCEB1)
0.354	4.329	1.532	0.0168		NM_004622.2	translin (TSN)
0.311	57.942	18.04	0.000428		NM_014044.4	unc-50 homolog (UNC50)
0.485	1.629	0.79	0.0197		NM_004906.3	Wilms tumor 1 associated protein (WTAP), transcript variant 1
0.415	36.609	15.192	0.00202		NM_152858.1	Wilms tumor 1 associated protein (WTAP), transcript variant 3
2.075	0.236	0.49	0.0295		NM_133330.1	Wolf-Hirschhorn syndrome candidate 1 (WHSC1)
0.448	4.32	1.937	0.0102		NM_007266.1	XPA binding protein 1 (XAB1)
3.468	0.38	1.319	0.00407		NM_020196.1	XPA binding protein 2 (XAB2)
2.065	0.257	0.53	0.0318		NM_030776.1	Z-DNA binding protein 1 (ZBP1)
Vesicle trafficking
4.219	4.509	19.024	0.0179		NM_032493.2	adaptor-related protein complex 1, mu 1 subunit (AP1M1)
4.179	14.119	58.999	0.028		NM_004068.2	adaptor-related protein complex 2, mu 1 subunit (AP2M1)
0.384	6.235	2.392	0.00694		NM_012095.3	adaptor-related protein complex 3, mu 1 subunit (AP3M1)
0.401	4.408	1.767	0.00402		NM_005868.3	BET1 homolog (BET1)
0.184	7.233	1.33	0.000869		NM_024944.2	chondrolectin (CHODL)
0.309	121.12	37.466	0.0342		NM_004859.2	clathrin, heavy polypeptide (Hc) (CLTC)
0.275	12.985	3.571	0.0351		NM_004766.1	coatomer protein complex, subunit beta 2 (beta prime) (COPB2)
0.41	4.66	1.908	0.0116		NM_012133.1	coatomer protein complex, subunit gamma 2 (COPG2)
4.163	2.08	8.658	0.00394		NM_016429.1	coatomer protein complex, subunit zeta 2 (COPZ2)
5.385	1.371	7.385	0.0304		NM_006795.2	EH-domain containing 1 (EHD1)
3.683	3.84	14.141	0.00325		NM_139265.2	EH-domain containing 4 (EHD4)
8.941	5.381	48.106	0.0375		NM_013333.2	epsin 1 (EPN1)
2.117	0.864	1.83	0.00182		NM_148921.2	epsin 2 (EPN2)
2.505	1.158	2.901	0.0236		NM_004475.1	flotillin 2 (FLOT2)
0.394	3.799	1.498	0.0281		NM_001483.1	glioblastoma amplified sequence (GBAS)
0.221	19.28	4.253	0.00416		NM_012198.2	grancalcin, EF-hand calcium binding protein (GCA)
3.35	1.123	3.761	0.0152		NM_000195.2	Hermansky-Pudlak syndrome 1 (HPS1)
0.405	2.227	0.902	0.0042		NM_007216.3	Hermansky-Pudlak syndrome 5 (HPS5)
3.291	1.388	4.566	0.0378		NM_003959.1	huntingtin interacting protein-1-related (HIP1R)
1.988	0.548	1.09	0.00933		NM_032452.1	junctophilin 4 (JPH4)
3.574	6.257	22.365	0.0208		NM_025140.1	limkain beta 2
0.5	1.229	0.615	0.0333		NM_006726.1	LPS-responsive vesicle trafficking, beach and anchor containing (LRBA)
9.671	0.46	4.445	0.0317		NM_005561.2	lysosomal-associated membrane protein 1 (LAMP1)
0.482	29.765	14.351	0.0414		NM_013995.1	lysosomal-associated membrane protein 2 (LAMP2)
0.288	51.332	14.807	0.000134		NM_015469.1	nipsnap homolog 3A (C elegans) (NIPSNAP3A)
0.344	1.097	0.378	0.0182		NM_018376.2	nipsnap homolog 3B (C elegans) (NIPSNAP3B)
2.23	3.692	8.231	0.0393		NM_018839.3	NSFL1 (p97) cofactor (p47) (NSFL1C)
2.512	3.808	9.564	0.0269		AF183423.1	reticulocabin precursor
0.304	18.278	5.551	0.0273		NM_002902.1	reticulocalbin 2, EF-hand calcium binding domain (RCN2)
3.63	0.759	2.757	0.0344		NM_206901.1	reticulon 2 (RTN2)
0.31	3.661	1.134	0.00666		NM_014016.2	SAC1 suppressor of actin mutations 1-like (yeast) (SACM1L)
0.28	21.797	6.106	0.0118		NM_016103.2	SAR1a gene homolog 2 (SARA2)
2.924	13.683	40.009	0.0338		NM_183352.1	SEC13-like 1 (SEC13L1)
0.392	16.901	6.623	0.0237		NM_012430.2	SEC22 vesicle trafficking protein-like 2 (SEC22L2)
0.365	11.543	4.208	0.00496		NM_006364.2	Sec23 homolog A (SEC23A)
0.377	3.138	1.184	0.00271		NM_018303.4	SEC5-like 1 (SEC5L1)
3.073	1.322	4.064	0.0241		NM_007277.3	SEC6-like 1 (SEC6L1)
0.202	35.566	7.195	0.0442		NM_004866.3	secretory carrier membrane protein 1 (SCAMP1)
0.219	4.162	0.913	0.0226		NM_003105.3	sortilin-related receptor, L(DLR class) A repeats-containing (SORL1)
0.437	1.82	0.796	0.0404		NM_015132.2	sorting nexin 13 (SNX13)
0.323	15.379	4.969	0.0178		NM_003794.2	sorting nexin 4 (SNX4)
0.273	11.912	3.253	0.00945		NM_015976.2	sorting nexin 7 (SNX7)
0.433	42.781	18.512	0.013		NM_014563.2	spondyloepiphyseal dysplasia, late (SEDL)
0.28	31.195	8.726	0.0052		NM_032016.2	STARD3 N-terminal like (STARD3NL)
0.35	5.658	1.981	0.0176		NM_005638.3	synaptobrevin-like 1 (SYBL1)
4.222	18.613	78.587	0.023		NM_003179.1	synaptophysin (SYP)
2.059	15.892	32.723	0.0409		NM_004604.3	syntaxin 4A (placental) (STX4A)
2.558	1.277	3.268	0.00243		NM_003165.1	syntaxin binding protein 1 (STXBP1)
0.429	5.589	2.398	0.0071		NM_177452.2	trafficking protein particle complex 6B (TRAPPC6B)
2.023	3.139	6.352	0.000965		NM_006464.2	trans-golgi network protein 2 (TGOLN2)
0.294	52.189	15.359	0.00257		NM_006827.4	transmembrane trafficking protein (TMP21)
0.144	15.047	2.166	0.0182		NM_017684.3	vacuolar protein sorting 13C (yeast) (VPS13C)
3.551	3.234	11.482	0.0035		NM_022575.2	vacuolar protein sorting 16 (yeast) (VPS16)
0.26	152.185	39.603	0.0264		NM_016226.2	vacuolar protein sorting 29 (yeast) (VPS29)
0.295	14.351	4.23	0.0478		NM_018206.3	vacuolar protein sorting 35 (yeast) (VPS35)
0.239	31.558	7.554	0.00056		NM_014396.2	vacuolar protein sorting 41 (yeast) (VPS41)
0.169	25.814	4.355	0.0162		NM_003574.4	VAMP (vesicle-associated membrane protein)-associated protein A (VAPA)
0.222	36.045	7.994	0.0218		NM_201994.1	vesicle-associated membrane protein 4 (VAMP4)
Protein synthesis and processing
0.301	31.417	9.444	0.0386		NM_020320.2	arginyl-tRNA synthetase-like (RARSL)
0.291	95.411	27.721	0.0414		NM_001349.2	aspartyl-tRNA synthetase
0.43	4.02	1.73	0.0352		NM_007357.1	component of oligomeric golgi complex 2 (COG2)
0.249	9.027	2.252	0.0302		NM_031431.2	component of oligomeric golgi complex 3 (COG3)
0.413	8.407	3.474	0.0309		NM_181733.1	component of oligomeric golgi complex 5 (COG5)
0.212	38.886	8.26	0.0287		NM_020751.1	component of oligomeric golgi complex 6 (COG6)
10.271	0.303	3.113	0.0221		NM_021937.2	elongation factor for selenoprotein translation (SELB)
4.347	35.741	155.357	0.0013		NM_001961.2	eukaryotic translation elongation factor 2 (EEF2)
4.428	2.678	11.858	0.0248		NM_003752.2	eukaryotic translation initiation factor 3, subunit 8, 110kDa (EIF3S8)
3.776	7.783	29.393	0.00513		NM_004953.2	eukaryotic translation initiation factor 4 gamma, 1 (EIF4G1)
0.296	50.494	14.942	0.0053		NM_001967.2	eukaryotic translation initiation factor 4A, isoform 2 (EIF4A2)
0.366	16.244	5.948	0.0204		NM_001968.1	eukaryotic translation initiation factor 4E (EIF4E)
6.185	5.799	35.864	0.0285		NM_004095.2	eukaryotic translation initiation factor 4E binding protein 1 (EIF4EBP1)
0.478	6.974	3.336	0.00991		NM_183004.3	eukaryotic translation initiation factor 5 (EIF5)
0.263	29.304	7.699	0.0157		NM_004730.1	eukaryotic translation termination factor 1 (ETF1)
9.319	0.972	9.06	0.00965		NM_021939.2	FK506 binding protein 10, 65 kDa (FKBP10)
3.639	2.912	10.597	0.044		NM_004860.2	fragile X mental retardation, autosomal homolog 2 (FXR2)
2.648	0.545	1.444	0.0398		NM_024301.2	fukutin related protein (FKRP)
1.941	7.581	14.718	0.0414		NM_012201.1	golgi apparatus protein 1 (GLG1)
3.725	4.315	16.073	0.00034		NM_013365.3	golgi associated, gamma adaptin ear containing, ARF binding protein 1 (GGA1)
0.495	13.948	6.903	0.0195		NM_016099.2	golgi autoantigen, golgin subfamily a, 7 (GOLGA7)
2.223	2.334	5.188	0.0156		NM_031899.2	golgi reassembly stacking protein 1, 65kDa (GORASP1)
3.946	5.132	20.253	0.00388		NM_004193.1	golgi-specific brefeldin A resistance factor 1 (GBF1)
0.445	16.852	7.497	0.00964		NM_018178.3	GPP34-related protein (GPP34R)
8.714	4.092	35.66	0.00786		NM_006184.3	nucleobindin 1 (NUCB1)
0.34	32.214	10.95	0.017		NM_016467.3	ORM1-like 1 (ORMDL1)
4.429	1.917	8.489	0.0296		NM_018026.2	phosphofurin acidic cluster sorting protein 1 (PACS1)
0.202	54.468	11.012	0.00204		NM_015317.1	pumilio homolog 2 (PUM2)
0.409	157.039	64.154	0.00122		NM_019026.1	putative membrane protein
0.36	81.525	29.37	0.000356		NM_016093.2	ribosomal protein L26-like 1 (RPL26L1)
2.259	31.199	70.491	0.0299		NM_015414.2	ribosomal protein L36 (RPL36)
0.31	5.197	1.612	0.025		BC047648.1	ribosomal protein S27-like
0.355	206.97	73.531	0.0239		NM_015920.2	ribosomal protein S27-like (RPS27L)
0.168	30.052	5.041	0.0162		NM_012424.2	ribosomal protein S6 kinase, 52kDa, polypeptide 1 (RPS6KC1)
0.198	8.921	1.77	0.000478		NM_004755.2	ribosomal protein S6 kinase, 90kDa, polypeptide 5 (RPS6KA5)
2.511	0.395	0.992	0.00249		NM_004587.1	ribosome binding protein 1 homolog 180kDa (dog) (RRBP1)
0.435	202.674	88.065	0.0361		NM_003134.2	signal recognition particle 14kDa (homologous Alu RNA binding protein) (SRP14)
0.326	13.344	4.349	0.00207		NM_003144.2	signal sequence receptor, alpha (translocon-associated protein alpha) (SSR1)
0.293	16.866	4.947	0.0264		AK057889.1	similar to Rat elongation factor SIII p15 subunit
0.398	75.433	30.028	0.0198		NM_033280.1	similar to signal peptidase complex (18kD)
0.343	47.328	16.216	0.019		NM_021928.1	similar to signal peptidase SPC22/23
2.246	2.945	6.614	0.0434		NM_015679.1	TruB pseudouridine (psi) synthase homolog 2 (TRUB2)
2.56	7.466	19.115	0.0364		NM_003680.2	tyrosyl-tRNA synthetase (YARS)
7.429	3.976	29.538	0.000788		NM_006295.1	valyl-tRNA synthetase 2 (VARS2)
Cancer associated
0.437	0.401	0.175	0.0216		NM_004833.1	absent in melanoma 2 (AIM2)
2.716	7.284	19.786	0.0179		NM_006812.1	amplified in osteosarcoma (OS-9)
3.73	4.147	15.466	0.00152		NM_015908.3	arsenate resistance protein ARS2 (ARS2)
2.291	9.159	20.983	0.0251		NM_005178.2	B-cell CLL/lymphoma 3 (BCL3)
4.05	0.258	1.044	0.0302		NM_181844.2	B-cell CLL/lymphoma 6, member B (zinc finger protein) (BCL6B)
3.546	0.449	1.593	0.032		NM_033504.2	beta-casein-like protein (BCLP)
22.257	0.17	3.788	0.00564		NM_014567.2	breast cancer anti-estrogen resistance 1 (BCAR1)
2.347	1.228	2.883	0.0118		NM_182643.1	deleted in liver cancer 1 (DLC1), transcript variant 1
2.28	1.317	3.003	0.0279		NM_018530.1	gasdermin-like (GSDML)
0.331	4.037	1.335	0.0462		NM_001545.1	immature colon carcinoma transcript 1 (ICT1)
2.507	2.379	5.965	0.0111		NM_002231.2	kangai 1 (suppression of tumorigenicity 6, prostate; CD82 antigen (R2 leukocyte antigen) (KAI1)
0.342	1.256	0.429	0.0492		NM_018362.2	lin-7 homolog C (LIN7C)
3.288	16.467	54.15	0.0379		NM_006986.2	melanoma antigen, family D, 1 (MAGED1)
3.744	5.289	19.802	1.33e-05		NM_004689.2	metastasis associated 1 (MTA1)
0.441	0.976	0.43	0.0148		NM_145318.1	nasopharyngeal carcinoma-related protein (NPCR)
0.322	30.13	9.698	0.0382		NM_007062.1	nuclear phosphoprotein similar to S cerevisiae PWP1 (PWP1)
2.713	1.207	3.275	0.00193		NM_012385.1	p8 protein (candidate of metastasis 1) (P8)
7.094	10.446	74.099	0.0271		AF370420.1	PP14397
4.113	6.304	25.925	0.00962		AF318382.1	pp9974
2.56	0.755	1.931	0.0377		NM_021115.2	seizure related 6 homolog-like (SEZ6L)
2.044	5.508	11.259	0.0364		NM_006643.2	serologically defined colon cancer antigen 3 (SDCCAG3)
0.281	1.896	0.532	0.00376		NM_013437.2	suppression of tumorigenicity (ST7)
4.904	1.826	8.956	0.0337		NM_213618.1	suppression of tumorigenicity 5 (ST5)
0.402	42.673	17.135	0.00419		NM_016305.1	synovial sarcoma translocation gene on chromosome 18-like 2 (SS18L2)
0.331	24.998	8.276	0.0109		NM_005637.1	synovial sarcoma translocation, chromosome 18 (SS18)
0.187	39.729	7.428	0.000817		NM_014021.2	synovial sarcoma, X breakpoint 2 interacting protein (SSX2IP)
2.432	0.393	0.957	0.0301		NM_021014.2	synovial sarcoma, X breakpoint 3 (SSX3)
4.145	0.276	1.144	0.00997		NM_003087.1	synuclein, gamma (breast cancer-specific protein 1) (SNCG)
3.385	0.247	0.836	0.0366		NM_003212.1	teratocarcinoma-derived growth factor 1 (TDGF1)
0.351	8.454	2.966	0.0307		NM_015641.2	testis derived transcript (3 LIM domains) (TES)
8.426	0.355	2.992	7.12e-05		NM_007177.1	TU3A protein (TU3A)
0.514	61.526	31.628	0.0466		NM_006811.2	tumor differentially expressed 1 (TDE1)
0.204	22.578	4.607	0.00384		NM_020755.2	tumor differentially expressed 2 (TDE2)
0.284	7.914	2.251	0.014		NM_033285.2	tumor protein p53 inducible nuclear protein 1 (TP53INP1)
7.145	1.168	8.344	0.000141		BC045666.1	tumor protein p53 inducible protein 11
2.673	0.721	1.926	0.0235		NM_170744.2	unc-5 homolog B (UNC5B)
3.162	0.134	0.423	0.0185		AF010238.1	von Hippel-Lindau tumor suppressor (VHL) gene
Nuclear transport/Nuclear protein
3.922	2.834	11.114	0.0147		NM_015665.3	achalasia, adrenocortical insufficiency, alacrimia (Allgrove, triple-A) (AAAS)
0.262	5.872	1.541	0.00737		NM_052957.2	acidic repeat containing (ACRC)
4.137	1.461	6.046	0.00551		NM_024658.2	importin 4 (IPO4)
0.345	5.024	1.735	0.034		NM_020401.1	nucleoporin 107kDa (NUP107)
0.379	16.399	6.222	0.0288		NM_018230.2	nucleoporin 133kDa (NUP133)
0.366	23.623	8.652	0.0212		NM_005124.2	nucleoporin 153kDa (NUP153)
0.304	30.417	9.239	0.000791		NM_024057.2	nucleoporin 37kDa (NUP37)
2.94	1.955	5.749	0.0215		NM_012346.3	nucleoporin 62kDa (NUP62)
3.339	2.645	8.832	0.0253		NM_007243.1	nurim (nuclear envelope membrane protein) (NRM)
Development
2.748	14.822	40.724	0.0354		NM_014344.2	four jointed box 1 (FJX1)
0.376	1.888	0.709	0.00492		NM_005584.2	mab-21-like 1 (MAB21L1)
0.336	10.001	3.356	0.032		NM_019556.1	motile sperm domain containing 1 (MOSPD1)
3.247	0.37	1.202	0.00645		NM_004210.3	neuralized-like (NEURL)
0.499	1.274	0.635	0.00512		NM_024611.3	NMDA receptor-regulated gene 2 (NARG2)
0.407	12.462	5.071	0.0123		NM_006717.1	spindlin (SPIN)
0.201	4.238	0.853	0.00532		NM_018148.3	WINS1 protein with Drosophila Lines (Lin) homologous domain (WINS1)
Selenium related
3.583	0.746	2.673	0.0466		NM_003944.2	selenium binding protein 1 (SELENBP1)
3.259	6.468	21.076	0.0251		NM_080430.2	selenoprotein M (SELM)
4.558	1	4.555	0.0156		NM_020451.2	selenoprotein N, 1 (SEPN1)
0.341	2.139	0.731	0.000628		NM_016955.1	soluble liver pancreas antigen (SLA/LP) sep(O-phosphoserine)tRNA:Sec tRNA synthase
Mitochondria
0.369	18.984	6.999	0.0135		NM_020186.1	ACN9 homolog (ACN9)
4.761	13.075	62.251	0.0314		NM_000018.1	acyl-Coenzyme A dehydrogenase, (ACADVL), nuclear gene encoding mitochondrial protein
2.389	1.947	4.651	0.00433		NM_000692.3	aldehyde dehydrogenase 1 family, member B1 (ALDH1B1), encoding mitochondrial protein
0.358	44.373	15.874	0.0153		NM_006476.3	ATP synthase, H+ transporting, mitochondrial F0 complex, subunit g (ATP5L)
0.264	110.545	29.168	0.00348		NM_004052.2	BCL2/adenovirus E1B 19kDa interacting protein 3 (BNIP3), encoding mitochondrial protein
0.443	4.539	2.013	0.0471		NM_183050.1	branched chain keto acid dehydrogenase E1, beta (BCKDHB), encoding mitochondrial protein
3.271	0.155	0.508	0.0408		NM_032343.1	coiled-coil-helix-coiled-coil-helix domain containing 6 (CHCHD6)
0.493	96.243	47.462	0.0441		NM_005694.1	COX17 homolog, cyt c oxidase assembly protein (COX17), encoding mitochondrial protein
0.465	163.638	76.148	0.00138		NM_001866.2	cytochrome c oxidase subunit VIIb (COX7B), nuclear gene encoding mitochondrial protein
1.932	0.784	1.514	0.0226		NM_025202.2	EF hand domain containing 1 (EFHD1)
0.436	121.353	52.885	0.0103		NM_000126.1	electron-transfer-flavoprotein, alpha (glutaric aciduria II) (ETFA), encoding mitochondrial protein
0.4	2.593	1.038	0.00532		NM_004453.1	electron-transferring-flavoprotein dehydrogenase (ETFDH),encoding mitochondrial protein
0.415	7.21	2.993	0.0199		NM_032549.1	IMP2 inner mitochondrial membrane protease-like (IMMP2L)
0.509	6.954	3.54	0.0126		NM_005530.2	isocitrate dehydrogenase 3 (NAD+) alpha (IDH3A), nuclear gene encoding mitochondrial protein
4.029	10.093	40.668	0.0233		NM_004135.2	isocitrate dehydrogenase 3 (NAD+) gamma (IDH3G), nuclear gene encoding mitochondrial protein
0.335	20.907	7.004	0.0323		NM_014637.2	likely ortholog of chicken chondrocyte protein with a poly-proline region (CHPPR)
0.177	12.754	2.258	0.0216		NM_000255.1	methylmalonyl Coenzyme A mutase (MUT), nuclear gene encoding mitochondrial protein
0.34	2.047	0.696	0.0181		NM_032380.3	mitochondrial elongation factor G2 (EFG2), nuclear gene encoding mitochondrial protein
0.498	3.177	1.581	0.0429		NM_030780.2	mitochondrial folate transporter/carrier (MFTC)
0.283	55.108	15.618	0.0306		NM_014078.4	mitochondrial ribosomal protein L13 (MRPL13), nuclear gene encoding mitochondrial protein
2.307	9.958	22.971	0.0239		NM_015950.3	mitochondrial ribosomal protein L2 (MRPL2), nuclear gene encoding mitochondrial protein
0.416	17.116	7.121	0.0438		NM_016503.2	mitochondrial ribosomal protein L30 (MRPL30), nuclear gene encoding mitochondrial protein
0.475	103.657	49.268	0.0164		NM_004891.2	mitochondrial ribosomal protein L33 (MRPL33), nuclear gene encoding mitochondrial protein
0.363	30.56	11.108	0.00811		NM_016622.2	mitochondrial ribosomal protein L35 (MRPL35), nuclear gene encoding mitochondrial protein
4.738	7.64	36.202	0.031		NM_015956.2	mitochondrial ribosomal protein L4 (MRPL4), nuclear gene encoding mitochondrial protein
0.267	7.625	2.034	0.0235		NM_014050.2	mitochondrial ribosomal protein L42 (MRPL42), nuclear gene encoding mitochondrial protein
0.4	11.035	4.417	0.000185		NM_020409.2	mitochondrial ribosomal protein L47 (MRPL47), nuclear gene encoding mitochondrial protein
2.249	1.873	4.212	0.0466		NM_180982.1	mitochondrial ribosomal protein L52 (MRPL52), nuclear gene encoding mitochondrial protein
0.419	16.372	6.864	8.96e-05		NM_015969.2	mitochondrial ribosomal protein S17 (MRPS17), nuclear gene encoding mitochondrial protein
3.08	32.34	99.592	0.0474		NM_018135.2	mitochondrial ribosomal protein S18A (MRPS18A), nuclear gene encoding mitochondrial protein
3.49	2.182	7.617	0.039		NM_016034.2	mitochondrial ribosomal protein S2 (MRPS2), nuclear gene encoding mitochondrial protein
0.302	147.355	44.449	0.00688		NM_014018.2	mitochondrial ribosomal protein S28 (MRPS28), nuclear gene encoding mitochondrial protein
0.306	103.469	31.638	0.022		NM_033281.4	mitochondrial ribosomal protein S36 (MRPS36), nuclear gene encoding mitochondrial protein
0.503	5.996	3.016	0.0317		NM_199176.1	mitochondrial ribosome recycling factor (MRRF)
2.418	2.261	5.466	0.0281		NM_052963.1	mitochondrial topoisomerase I (TOP1MT), nuclear gene encoding mitochondrial protein
0.228	8.711	1.983	0.0262		NM_017927.2	mitofusin 1 (MFN1), nuclear gene encoding mitochondrial protein
2.842	0.196	0.556	0.0442		NM_000250.1	myeloperoxidase (MPO), nuclear gene encoding mitochondrial protein
0.488	118.163	57.694	0.026		NM_002489.2	NADH dehydrogenase (ubiquinone) 1 alpha, 4, 9kDa (NDUFA4), encoding mitochondrial protein
0.359	57.45	20.631	0.0127		NM_002492.2	NADH dehydrogenase (ubiquinone) 1 beta , 5, 16kDa (NDUFB5), encoding mitochondrial protein
0.436	25.202	10.985	0.0357		NM_182739.1	NADH dehydrogenase (ubiquinone) 1 beta, 6, 17kDa (NDUFB6), encoding mitochondrial protein
0.372	9.33	3.475	0.0449		NM_000274.1	ornithine aminotransferase (gyrate atrophy) (OAT), nuclear gene encoding mitochondrial protein
0.299	5.527	1.655	0.0324		NM_181354.2	oxidation resistance 1 (OXR1)
0.351	143.294	50.335	0.000464		NM_006793.2	peroxiredoxin 3 (PRDX3), nuclear gene encoding mitochondrial protein
0.306	69.388	21.225	0.0171		NM_003002.1	succinate dehydrogenase, subunit D, integral memb prot (SDHD), encoding mitochondrial protein
2.946	1.228	3.617	0.0108		NM_006351.2	translocase of inner mitochondrial membrane 44 homolog (TIMM44)
0.355	97.832	34.742	0.00829		NM_014765.1	translocase of outer mitochondrial membrane 20 homolog (TOMM20)
3.901	9.006	35.127	0.00164		NM_006114.1	translocase of outer mitochondrial membrane 40 homolog (TOMM40)
0.262	7.468	1.96	0.0342		NM_015836.2	tryptophanyl tRNA synthetase 2 (mitochondrial) (WARS2), encoding mitochondrial protein
2.897	66.326	192.116	0.043		NM_003321.3	Tu translation elongation factor, mitochondrial (TUFM)
Enzymes/Metabolism
0.491	118.488	58.232	0.0224		NM_018838.3	13kDa differentiation-associated protein (DAP13)
2.487	2.127	5.288	0.00162		NM_006411.2	1-acylglycerol-3-phosphate O-acyltransferase 1(AGPAT1)
0.374	3.939	1.474	0.00288		NM_001724.3	2,3-bisphosphoglycerate mutase (BPGM)
2.073	2.553	5.292	0.0405		NM_016816.1	2',5'-oligoadenylate synthetase 1, 40/46kDa (OAS1)
2.023	4.087	8.27	0.0398		BC049215.1	2'-5'-oligoadenylate synthetase 2, 69/71kDa
0.266	24.259	6.443	0.0249		NM_181806.2	2-aminoadipic 6-semialdehyde dehydrogenase (NRPS998)
0.347	5.614	1.95	0.022		NM_012260.1	2-hydroxyphytanoyl-CoA lyase (HPCL2)
0.212	29.704	6.3	0.0171		NM_000859.1	3-hydroxy-3-methylglutaryl-Coenzyme A reductase (HMGCR)
0.166	22.567	3.75	0.00787		NM_002130.3	3-hydroxy-3-methylglutaryl-Coenzyme A synthase 1 (soluble) (HMGCS1)
0.407	9.357	3.812	0.0345		NM_152740.2	3-hydroxyisobutyrate dehydrogenase (HIBADH)
0.361	11.198	4.039	0.00487		NM_006441.1	5,10-methenyltetrahydrofolate synthetase (5-formyltetrahydrofolate cyclo-ligase) (MTHFS)
0.32	79.258	25.346	0.002		NM_000317.1	6-pyruvoyltetrahydropterin synthase (PTS)
0.358	17.747	6.359	0.0308		NM_016006.3	abhydrolase domain containing 5 (ABHD5)
0.351	69.35	24.369	0.00632		NM_005891.1	acetyl-Coenzyme A acetyltransferase 2 (acetoacetyl Coenzyme A thiolase) (ACAT2)
0.399	5.301	2.116	0.0297		NM_018361.1	acid acyltransferase-epsilon (LPAAT-e)
0.447	63.937	28.593	0.0199		NM_007099.2	acid phosphatase 1, soluble (ACP1)
2.265	0.577	1.308	0.0361		NM_001611.2	acid phosphatase 5, tartrate resistant (ACP5)
0.401	14.416	5.782	0.00152		NM_001995.2	acyl-CoA synthetase long-chain family member 1 (ACSL1)
0.202	56.178	11.326	0.0259		NM_004458.1	acyl-CoA synthetase long-chain family member 4 (ACSL4)
0.494	4.546	2.248	0.00419		NM_145698.1	acyl-Coenzyme A binding domain containing 5 (ACBD5)
0.288	7.319	2.106	0.0253		NM_001107.3	acylphosphatase 1, erythrocyte (common) type (ACYP1)
3.337	1.079	3.6	0.0356		NM_004037.5	adenosine monophosphate deaminase 2 (isoform L) (AMPD2)
0.196	73.962	14.506	0.0293		NM_001634.3	adenosylmethionine decarboxylase 1 (AMD1)
3.664	1.595	5.844	0.0216		NM_001150.1	alanyl (membrane) aminopeptidase (CD13, p150) (ANPEP)
0.309	16.002	4.939	0.002		NM_000671.2	alcohol dehydrogenase 5 (class III), chi polypeptide (ADH5)
0.473	1.515	0.717	0.00152		NM_015423.2	aminoadipate-semialdehyde dehydrogenase-phosphopantetheinyl transferase (AASDHPPT)
0.343	5.04	1.731	0.0172		NM_005763.2	aminoadipate-semialdehyde synthase (AASS)
2.283	5.321	12.145	0.0468		NM_000688.4	aminolevulinate, delta-, synthase 1 (ALAS1)
2.633	5.798	15.268	0.0301		NM_000688.4	aminolevulinate, delta-, synthase 1 (ALAS1)
0.509	0.945	0.481	0.00115		NM_020978.2	amylase, alpha 2B; pancreatic (AMY2B)
0.191	10.342	1.978	0.00904		NM_000028.1	amylo-1, 6-glucosidase, 4-alpha-glucanotransferase (glycogen debranching enzyme) (AGL)
2.705	19.813	53.586	0.0253		NM_003491.2	ARD1 homolog, N-acetyltransferase (ARD1)
5.335	2.918	15.569	0.00841		NM_000050.2	argininosuccinate synthetase (ASS)
0.494	2.103	1.038	0.0169		NM_001001976.1	arginyltransferase 1 (ATE1)
0.201	42.237	8.487	0.00298		NM_001086.1	arylacetamide deacetylase (esterase) (AADAC)
0.384	5.94	2.279	0.00381		D90041.1	arylamine N-acetyltransferase
0.371	54.672	20.283	0.00129		NM_013338.3	asparagine-linked glycosylation 5 homolog (dolichyl-phosphate beta-glucosyltransferase) (ALG5)
0.285	5.112	1.458	0.0334		NM_031938.2	beta-carotene dioxygenase 2 (BCDO2)
2.459	0.106	0.26	0.035		NM_012122.1	Brain carboxylesterase 3
0.407	4.843	1.969	0.00815		NM_005504.3	branched chain aminotransferase 1, cytosolic (BCAT1)
5.258	1.394	7.329	0.0451		NM_018641.2	carbohydrate (chondroitin 4) sulfotransferase 12 (CHST12)
2.747	0.78	2.142	0.00972		NM_004267.2	carbohydrate (N-acetylglucosamine-6-O) sulfotransferase 2 (CHST2)
0.473	3.547	1.678	0.045		NM_004056.3	carbonic anhydrase VIII (CA8)
3.338	2.428	8.103	0.0218		NM_198061.1	carboxylesterase 2 (intestine, liver) (CES2)
2.419	0.414	1.002	0.0352		NM_003652.1	carboxypeptidase Z (CPZ)
3.55	4.072	14.455	0.0073		NM_152359.1	carnitine palmitoyltransferase 1C (CPT1C)
0.51	3.04	1.55	0.00652		NM_018590.3	chondroitin sulfate GalNAcT-2 (GALNACT-2)
0.234	6.527	1.527	0.022		NM_020156.1	core 1 UDP-galactose:N-acetylgalactosamine-alpha-R beta 1,3-galactosyltransferase (C1GALT1)
0.221	60.759	13.449	0.0284		NM_152692.2	core 1 UDP-galactose:N-acetylgalactosamine-alpha-R beta 1,3-galactosyltransferase 2
2.003	3.572	7.154	0.0123		NM_020682.2	Cyt19 protein (CYT19)
0.362	261.077	94.448	0.042		NM_018686.3	cytidine monophosphate N-acetylneuraminic acid synthetase (CMAS)
3.811	1.79	6.821	0.0358		NM_000101.1	cytochrome b-245, alpha polypeptide (CYBA)
0.509	242.326	123.223	0.037		NM_001914.1	cytochrome b-5 (CYB5)
2.3	1.737	3.994	0.0284		NM_016229.2	cytochrome b5 reductase b5R2 (CYB5R2)
0.391	18.257	7.137	0.000876		NM_004374.2	cytochrome c oxidase subunit VIc (COX6C)
0.488	2.302	1.124	0.00308		NM_130902.1	cytochrome c oxidase subunit VIIb2 (COX7B2)
3.048	0.19	0.578	0.0369		NM_000500.4	cytochrome P450, family 21, subfamily A, polypeptide 2 (CYP21A2)
2.694	0.252	0.678	0.0308		NM_000783.2	cytochrome P450, family 26, subfamily A, polypeptide 1 (CYP26A1)
2.844	0.229	0.651	0.0393		NM_006668.1	cytochrome P450, family 46, subfamily A, polypeptide 1 (CYP46A1)
0.378	21.17	7.997	0.00296		NM_000786.2	cytochrome P450, family 51, subfamily A, polypeptide 1 (CYP51A1)
0.422	91.741	38.742	0.00417		NM_021227.2	DC2 protein (DC2)
2.288	3.118	7.135	0.0337		NM_004753.3	dehydrogenase/reductase (SDR family) member 3 (DHRS3)
0.361	23.898	8.617	0.00444		NM_020139.2	dehydrogenase/reductase (SDR family) member 6 (DHRS6)
0.247	22.869	5.655	0.00811		NM_199204.1	dehydrogenase/reductase (SDR family) member 9 (DHRS9)
2.11	0.835	1.762	0.0471		NM_213593.1	deiodinase, iodothyronine, type I (DIO1)
0.386	3.016	1.164	0.0426		NM_000788.1	deoxycytidine kinase (DCK)
5.531	52.688	291.391	0.0306		NM_000398.3	diaphorase (NADH) (cytochrome b-5 reductase) (DIA1)
0.214	24.503	5.243	0.00443		NM_000108.2	dihydrolipoamide dehydrogenase (E3 component of pyruvate dehydrogenase complex) (DLD)
2.066	0.245	0.506	0.0293		NM_012137.2	dimethylarginine dimethylaminohydrolase 1 (DDAH1)
4.447	4.456	19.812	0.0176		NM_005700.2	dipeptidylpeptidase 3 (DPP3)
2.647	0.672	1.78	0.0111		NM_139159.2	dipeptidylpeptidase 9 (DPP9)
0.24	63.391	15.189	0.05		NM_003859.1	dolichyl-phosphate mannosyltransferase polypeptide 1, catalytic subunit (DPM1)
0.394	82.197	32.386	0.0292		NM_032574.1	dpy-30-like protein
0.391	3.249	1.269	0.00595		NM_021204.1	E-1 enzyme (MASA)
0.482	1.907	0.919	0.023		NM_001461.1	flavin containing monooxygenase 5 (FMO5)
2.295	0.875	2.008	0.000337		NM_000148.1	fucosyltransferase 1 (galactoside 2-alpha-L-fucosyltransferase) (FUT1)
4.444	0.363	1.615	0.00792		NM_000512.2	galactosamine (N-acetyl)-6-sulfate sulfatase (GALNS)
0.182	72.339	13.133	0.00621		NM_000153.1	galactosylceramidase (Krabbe disease) (GALC)
2.393	0.276	0.662	0.00799		NM_013430.1	gamma-glutamyltransferase 1 (GGT1)
3.591	0.523	1.877	0.0471		NM_004121.1	gamma-glutamyltransferase-like activity 1 (GGTLA1)
6.787	0.212	1.442	0.00602		NM_021996.3	globoside alpha-1,3-N-acetylgalactosaminyltransferase 1 (GBGT1)
0.243	2.2	0.534	0.0367		NM_000158.1	glucan (1,4-alpha-), branching enzyme 1 (glycogen branching enzyme) (GBE1)
0.279	3.894	1.086	0.0356		NM_138335.1	glucosamine-6-phosphate deaminase 2 (GNPDA2)
6.942	1.858	12.895	0.0333		NM_006302.1	glucosidase I (GCS1)
6.743	1.611	10.86	0.00612		NM_002084.2	glutathione peroxidase 3 (plasma) (GPX3)
0.316	67.494	21.303	0.00808		NM_000849.3	glutathione S-transferase M3 (brain) (GSTM3)
0.431	1.814	0.782	0.00534		NM_000408.1	glycerol-3-phosphate dehydrogenase 2 (mitochondrial) (GPD2)
0.285	21.697	6.175	0.0492		NM_024659.2	glycosyltransferase-like 1 (FLJ11753)
0.282	3.002	0.847	0.0145		NM_024989.2	GPI deacylase (PGAP1)
0.51	1.567	0.8	0.0103		BC063301.1	heparan sulfate (glucosamine) 3-O-sulfotransferase 3B1
0.306	6.828	2.087	8.71e-05		NM_012262.2	heparan sulfate 2-O-sulfotransferase 1 (HS2ST1)
0.331	4.318	1.43	0.035		NM_030940.2	HESB like domain containing 2 (HBLD2)
0.303	66.68	20.2	0.0354		NM_014168.1	HSPC133 protein (HSPC133)
5.886	0.485	2.856	0.0466		NM_025193.2	hydroxy-delta-5-steroid dehydrogenase, 3 beta- and steroid delta-isomerase 7 (HSD3B7)
0.466	3.866	1.801	0.0411		NM_000414.1	hydroxysteroid (17-beta) dehydrogenase 4 (HSD17B4)
0.256	26.777	6.844	0.0122		NM_016371.1	hydroxysteroid (17-beta) dehydrogenase 7 (HSD17B7)
0.351	22.259	7.823	0.0282		NM_000194.1	hypoxanthine phosphoribosyltransferase 1 (Lesch-Nyhan syndrome) (HPRT1)
5.552	0.718	3.986	0.00208		NM_000203.2	iduronidase, alpha-L- (IDUA)
0.324	7.199	2.334	0.038		NM_005896.2	isocitrate dehydrogenase 1 (NADP+), soluble (IDH1)
2.696	0.675	1.819	0.0122		NM_014509.3	kraken-like
0.404	310.007	125.318	0.00357		NM_002300.3	lactate dehydrogenase B (LDHB)
0.334	68.201	22.79	0.0039		NM_000235.1	lipase A, lysosomal acid, cholesterol esterase (Wolman disease) (LIPA)
0.502	31.359	15.749	0.0313		NM_000237.1	lipoprotein lipase (LPL)
0.392	15.781	6.19	0.0374		NM_024635.2	MAK10 homolog, amino-acid N-acetyltransferase subunit (MAK10)
0.318	13.819	4.398	0.0479		NM_025146.1	Mak3 homolog (MAK3)
0.288	303.366	87.365	0.000463		NM_005917.2	malate dehydrogenase 1, NAD (soluble) (MDH1)
6.281	2.081	13.069	0.0439		NM_005817.2	mannose-6-phosphate receptor binding protein 1 (M6PRBP1)
0.27	6.71	1.81	0.0351		NM_002372.1	mannosidase, alpha, class 2A, member 1 (MAN2A1)
3.833	10.234	39.225	0.0309		NM_002406.2	mannosyl (alpha-1,3-)-glycoprotein beta-1,2-N-acetylglucosaminyltransferase (MGAT1)
0.288	6.587	1.896	0.0277		NM_012214.1	mannosyl (alpha-1,3-)-glycoprotein beta-1,4-N-acetylglucosaminyltransferase, iso A (MGAT4A)
6.471	3.807	24.632	0.0441		NM_014275.2	mannosyl (alpha-1,3-)-glycoprotein beta-1,4-N-acetylglucosaminyltransferase, iso B (MGAT4B)
0.457	13.369	6.111	0.0345		NM_182796.1	methionine adenosyltransferase II, beta (MAT2B)
0.388	8.261	3.208	0.0169		NM_015143.1	methionyl aminopeptidase 1 (METAP1)
5.356	0.437	2.341	0.0397		NM_005468.1	N-acetylated alpha-linked acidic dipeptidase-like 1 (NAALADL1)
0.358	51.619	18.457	0.00715		NM_016100.2	N-acetyltransferase 5 (ARD1 homolog) (NAT5)
0.345	4.032	1.392	0.00695		NM_004315.2	N-acylsphingosine amidohydrolase (acid ceramidase) 1 (ASAH1)
0.347	74.364	25.828	0.0193		NM_016013.2	NADH dehydrogenase (ubiquinone) 1 alpha subcomplex, assembly factor 1 (NDUFAF1)
0.499	5.215	2.605	0.0099		NM_002491.1	NADH dehydrogenase (ubiquinone) 1 beta subcomplex, 3, 12kDa (NDUFB3)
0.495	104.006	51.488	0.0264		NM_021074.1	NADH dehydrogenase (ubiquinone) flavoprotein 2, 24kDa (NDUFV2)
8.845	0.234	2.074	0.0354		NM_020142.3	NADH:ubiquinone oxidoreductase MLRQ subunit homolog
0.24	17.151	4.113	6.27e-05		NM_016230.2	NADPH cytochrome B5 oxidoreductase (NCB5OR)
3.784	0.235	0.889	0.0281		NM_003635.2	N-deacetylase/N-sulfotransferase (heparan glucosaminyl) 2 (NDST2)
0.34	5.59	1.898	0.0418		NM_003551.2	non-metastatic cells 5, protein expressed in (nucleoside-diphosphate kinase) (NME5)
0.296	5.591	1.656	0.0193		NM_013330.3	non-metastatic cells 7, protein expressed in (nucleoside-diphosphate kinase) (NME7)
7.545	2.662	20.082	0.00606		NM_000199.2	N-sulfoglucosamine sulfohydrolase (sulfamidase) (SGSH)
0.28	11.008	3.079	0.0357		NM_022900.3	O-acetyltransferase (CAS1)
0.278	33.686	9.381	0.000244		NM_015878.3	ornithine decarboxylase antizyme inhibitor (OAZIN)
12.501	0.267	3.342	0.0471		NM_000941.1	P450 (cytochrome) oxidoreductase (POR)
2.431	0.278	0.676	0.00378		NM_015849.1	pancreatic elastase IIB (ELA2B)
0.308	5.018	1.547	0.02		NM_024594.2	pantothenate kinase 3 (PANK3)
3.8	1.471	5.589	0.0297		NM_018216.1	pantothenate kinase 4 (PANK4)
0.325	23.207	7.535	0.0117		NM_000318.1	peroxisomal membrane protein 3, 35kDa (Zellweger syndrome) (PXMP3)
0.322	3.032	0.976	0.0299		NM_000466.1	peroxisome biogenesis factor 1 (PEX1)
0.456	4.18	1.904	0.00878		NM_002618.2	peroxisome biogenesis factor 13 (PEX13)
3.291	2.434	8.012	0.037		NM_017929.2	peroxisome biogenesis factor 26 (PEX26)
0.286	2.156	0.617	0.00155		NM_002641.1	phosphatidylinositol glycan, class A (paroxysmal nocturnal hemoglobinuria) (PIGA)
0.257	14.051	3.609	0.00311		NM_004855.3	phosphatidylinositol glycan, class B (PIGB)
0.409	48.971	20.012	0.0286		NM_002643.2	phosphatidylinositol glycan, class F (PIGF)
0.308	5.861	1.803	0.0241		NM_005482.1	phosphatidylinositol glycan, class K (PIGK)
0.4	2.578	1.03	0.043		NM_012327.3	phosphatidylinositol glycan, class N (PIGN)
7.355	4.908	36.098	0.0247		NM_015937.2	phosphatidylinositol glycan, class T (PIGT)
7.755	0.57	4.416	0.00899		NM_004910.1	phosphatidylinositol transfer protein, membrane-associated 1 (PITPNM1)
0.393	4.203	1.652	0.0241		NM_018290.1	phosphoglucomutase 2 (PGM2)
0.378	7.554	2.857	0.0336		NM_030664.3	phosphotriesterase related (PTER)
4.296	1.553	6.67	0.0136		NM_022156.3	PP3111 protein (PP3111)
5.754	4.786	27.538	0.0197		NM_000308.1	protective protein for beta-galactosidase (galactosialidosis) (PPGB)
0.244	15.309	3.733	0.0224		NM_014039.2	PTD012 protein (PTD012)
0.4	5.667	2.266	0.0338		NM_032169.3	putative acyl-CoA dehydrogenase
7.974	1.157	9.229	0.00372		NM_022089.1	putative ATPase (HSA9947)
5.772	8.715	50.307	0.0436		NM_182470.1	pyruvate kinase, muscle (PKM2)
7.506	1.185	8.895	0.0264		NM_007101.2	sarcosine dehydrogenase (SARDH)
5.927	7.023	41.626	0.0299		NM_138432.2	serine dehydratase-like (SDSL) yields pyruvate
6.136	1.378	8.454	0.0465		NM_013305.2	sialyltransferase 8E (alpha-2, 8-polysialyltransferase) (SIAT8E)
0.212	2.296	0.487	0.0195		AA972506.1	similar to 1 LYSOSOMAL ACID LIPASE/CHOLESTERYL ESTER HYDROLASE PRECURSOR
0.41	0.252	0.104	0.0299		AI204101.1	similar to 4-HYDROXYPHENYLPYRUVATE DIOXYGENASE
0.381	7.973	3.039	0.0387		R15896.1	similar to 9 TRANSPOSASE - ALMOND
2.274	1.618	3.68	0.0245		AK023005.1	similar to aspartyl aminopeptidase
4.932	8.035	39.623	0.00597		AA946663.1	similar to NADH-UBIQUINONE OXIDOREDUCTASE 49 KD SUBUNIT
0.381	2.101	0.801	0.0055		BC020547.1	Similar to peroxisome biogenesis factor 13
4.407	1.15	5.069	0.0201		AW129281.1	similar to PLASMA GLUTATHIONE PEROXIDASE PRECURSOR
0.255	0.277	0.071	0.037		AA905533.1	similar to PRO-POL-DUTPASE POLYPROTEIN
0.089	8.057	0.72	0.000693		AI088935.1	similar to STEROL O-ACYLTRANSFERASE
2.031	2.641	5.365	0.00282		AK126650.1	similar to testicular angiotensin converting enzyme
0.491	67.031	32.893	0.0197		AK130060.1	similar to Transaldolase
0.458	12.146	5.566	0.0423		NM_003848.1	succinate-CoA ligase, GDP-forming, beta subunit (SUCLG2)
0.435	7.078	3.079	0.00079		NM_025235.2	tankyrase, TRF1-interacting ankyrin-related ADP-ribose polymerase 2 (TNKS2)
3.432	4.964	17.034	0.0375		NM_003313.2	tissue specific transplantation antigen P35B (TSTA3)
2.599	0.17	0.443	0.0175		NM_003245.2	transglutaminase 3 (E polypeptide, protein-glutamine-gamma-glutamyltransferase) (TGM3)
0.386	119.995	46.279	0.0129		NM_003406.2	tyrosine 3-monooxygenase/tryptophan 5-monooxygenase activation protein, zeta (YWHAZ)
3.031	1.438	4.359	0.0236		NM_198540.2	UDP-Gal:betaGal beta 1,3-galactosyltransferase polypeptide 7 (B3GALT7)
0.298	3.197	0.953	0.00194		NM_003774.3	UDP-N-acetyl-alpha-D-galactosamine:N-acetylgalactosaminyltransferase 4 (GalNAc-T4)
0.26	58.294	15.166	0.0412		NM_003115.3	UDP-N-acteylglucosamine pyrophosphorylase 1 (UAP1)
0.271	19.849	5.388	0.0386		NM_016308.1	UMP-CMP kinase (UMP-CMPK)
0.314	17.246	5.419	0.0447		NM_018466.2	uncharacterized hematopoietic stem/progenitor cells protein MDS031 (MDS031)
0.471	28.545	13.454	0.00139		NM_000373.1	uridine monophosphate synthetase (orotate phosphoribosyl transferase) (UMPS)
0.134	8.648	1.162	0.00725		NM_004665.2	vanin 2 (VNN2)
Channels/Transporters
2.536	1.032	2.618	0.039		NM_020322.1	amiloride-sensitive cation channel 3 (ACCN3)
3.008	0.341	1.025	0.00784		NM_198098.1	aquaporin 1 (channel-forming integral protein, 28kDa) (AQP1)
3.814	4.025	15.351	0.0128		NM_080429.2	aquaporin 10 (AQP10)
4.243	1.348	5.718	0.0156		NM_004925.3	aquaporin 3 (AQP3)
2.515	0.294	0.739	0.0298		NM_001169.2	aquaporin 8 (AQP8)
0.172	15.377	2.647	0.0159		NM_020980.2	aquaporin 9 (AQP9)
2.695	3.239	8.728	0.0367		NM_001681.2	ATPase, Ca++ transporting, cardiac muscle, slow twitch 2 (ATP2A2)
0.272	3.349	0.911	0.0255		NM_001682.2	ATPase, Ca++ transporting, plasma membrane 1 (ATP2B1)
0.231	12.392	2.863	0.0266		NM_014382.2	ATPase, Ca++ transporting, type 2C, member 1 (ATP2C1)
2.535	2.607	6.608	0.00402		NM_005173.2	ATPase, Ca++ transporting, ubiquitous (ATP2A3)
2.063	0.896	1.848	0.00796		NM_005603.1	ATPase, Class I, type 8B, member 1 (ATP8B1)
0.204	8.919	1.816	0.0249		NM_000052.1	ATPase, Cu++ transporting, alpha polypeptide (Menkes syndrome) (ATP7A)
4.265	11.363	48.457	0.0311		NM_001694.2	ATPase, H+ transporting, lysosomal 16kDa, V0 subunit c (ATP6V0C)
0.229	14.276	3.269	0.0253		NM_001695.2	ATPase, H+ transporting, lysosomal 42kDa, V1 subunit C, isoform 1 (ATP6V1C1)
0.297	37.594	11.162	0.0192		NM_001690.2	ATPase, H+ transporting, lysosomal 70kDa, V1 subunit A (ATP6V1A)
0.444	20.105	8.917	0.0181		NM_005765.2	ATPase, H+ transporting, lysosomal accessory protein 2 (ATP6AP2)
2.767	1.095	3.029	0.00554		NM_005177.2	ATPase, H+ transporting, lysosomal V0 subunit a isoform 1 (ATP6V0A1)
2.353	0.233	0.549	0.043		NM_001678.3	ATPase, Na+/K+ transporting, beta 2 polypeptide (ATP1B2)
0.145	24.155	3.51	0.0468		NM_080284.2	ATP-binding cassette, sub-family A (ABC1), member 6 (ABCA6)
3.499	0.385	1.348	0.04		NM_033308.1	ATP-binding cassette, sub-family A (ABC1), member 7 (ABCA7)
2.051	0.811	1.663	0.00911		NM_019902.1	ATP-binding cassette, sub-family C (CFTR/MRP), member 1 (ABCC1)
2.129	1.921	4.09	0.0452		NM_020038.1	ATP-binding cassette, sub-family C (CFTR/MRP), member 3 (ABCC3)
0.361	4.18	1.511	0.0354		NM_005845.2	ATP-binding cassette, sub-family C (CFTR/MRP), member 4 (ABCC4)
0.201	45.189	9.063	0.0107		NM_002858.2	ATP-binding cassette, sub-family D (ALD), member 3 (ABCD3)
2.176	5.929	12.899	0.0343		NM_007189.1	ATP-binding cassette, sub-family F (GCN20), member 2 (ABCF2), encoding mitochondrial protein
2.558	0.555	1.421	0.0137		NM_198383.1	calcium channel, voltage-dependent, alpha 1G subunit (CACNA1G)
6.047	0.258	1.558	0.00364		NM_021098.1	calcium channel, voltage-dependent, alpha 1H subunit (CACNA1H)
4.35	1.131	4.922	0.015		NM_000725.2	calcium channel, voltage-dependent, beta 3 subunit (CACNB3)
0.357	0.72	0.257	0.0082		NM_000726.1	calcium channel, voltage-dependent, beta 4 subunit (CACNB4)
0.341	8.214	2.798	0.0499		NM_001829.1	chloride channel 3 (CLCN3)
7.396	0.675	4.991	0.0215		NM_001287.3	chloride channel 7 (CLCN7)
0.397	51.606	20.467	0.00218		NM_001293.1	chloride channel, nucleotide-sensitive, 1A (CLNS1A)
5.316	0.294	1.564	0.00471		NM_004669.2	chloride intracellular channel 3 (CLIC3)
0.406	5.717	2.32	0.00576		NM_015960.1	cutC copper transporter homolog (CUTC)
2.674	1.384	3.7	0.00359		NM_021902.2	FXYD domain containing ion transport regulator 1 (phospholemman) (FXYD1)
5.474	1.862	10.194	0.00267		NM_022003.1	FXYD domain containing ion transport regulator 6 (FXYD6)
0.288	4.774	1.373	0.0254		NM_033055.2	hippocampus abundant transcript 1 (HIAT1)
0.351	0.484	0.17	0.0118		NM_021083.2	Kell blood group precursor (McLeod phenotype) (XK)
0.488	6.725	3.285	0.00813		NM_020662.1	MRS2-like, magnesium homeostasis factor (MRS2L)
2.061	0.581	1.197	0.00844		NM_203347.1	MSFL2541 (UNQ2541)
0.395	3.179	1.257	0.0137		AL354613.1	Novel human gene mapping to chomosome 1
0.496	0.485	0.241	0.0109		NM_173605.1	potassium channel regulator (KCNRG)
5.054	0.586	2.961	0.000601		NM_024076.1	potassium channel tetramerisation domain containing 15 (KCTD15)
0.352	8.026	2.827	0.0165		NM_016121.3	potassium channel tetramerisation domain containing 3 (KCTD3)
5.188	1.157	6.001	0.0227		NM_002246.1	potassium channel, subfamily K, member 3 (KCNK3)
2.676	1.087	2.911	0.00713		NM_004137.2	potassium large conductance calcium-activated channel, subfamily M, beta member 1 (KCNMB1)
1.971	0.993	1.957	0.0349		NM_014505.4	potassium large conductance calcium-activated channel, subfamily M, beta member 4 (KCNMB4)
2.531	0.479	1.213	0.0153		NM_004732.2	potassium voltage-gated channel, shaker-related subfamily, beta member 3 (KCNAB3)
2.572	0.254	0.654	0.0197		NM_002238.2	potassium voltage-gated channel, subfamily H (eag-related), member 1 (KCNH1)
0.187	6.798	1.271	0.0102		NM_152999.2	six transmembrane epithelial antigen of prostate 2 (STEAP2)
0.487	2.122	1.034	0.0403		NM_000617.1	solute carrier family 11 (proton-coupled divalent metal ion transporters), member 2 (SLC11A2)
8.777	2.23	19.574	0.0317		NM_006598.1	solute carrier family 12 (potassium/chloride transporters), member 7 (SLC12A7)
0.358	4.84	1.733	0.0291		NM_001046.2	solute carrier family 12 (sodium/potassium/chloride transporters), member 2 (SLC12A2)
4.158	1.057	4.396	0.00111		NM_016582.1	solute carrier family 15, member 3 (SLC15A3)
0.174	13.477	2.343	0.00984		NM_006996.1	solute carrier family 19 (thiamine transporter), member 2 (SLC19A2)
10.648	4.471	47.602	0.0276		NM_024959.2	solute carrier family 24 (sodium/potassium/calcium exchanger), member 6 (SLC24A6)
3.674	0.783	2.876	0.00373		NM_024103.2	solute carrier family 25 (mitochondrial carrier; phosphate carrier), member 23 (SLC25A23)
0.333	11.116	3.703	0.0354		NM_013386.2	solute carrier family 25 (mitochondrial carrier; phosphate carrier), member 24 (SLC25A24)
2.34	0.86	2.012	0.041		NM_021734.3	solute carrier family 25 (mitochondrial deoxynucleotide carrier), member 19 (SLC25A19)
2.057	0.236	0.486	0.0142		NM_030631.1	solute carrier family 25 (mitochondrial oxodicarboxylate carrier), member 21 (SLC25A21)
0.329	16.066	5.283	0.0175		NM_014251.1	solute carrier family 25, member 13 (citrin) (SLC25A13)
0.424	8.894	3.77	0.0185		NM_000112.2	solute carrier family 26 (sulfate transporter), member 2 (SLC26A2)
3.469	0.565	1.961	0.0319		NM_173626.1	solute carrier family 26, member 11 (SLC26A11)
0.442	7.806	3.451	0.0276		NM_022902.2	solute carrier family 30 (zinc transporter), member 5 (SLC30A5)
0.23	8.609	1.98	0.0304		NM_006345.2	solute carrier family 30 (zinc transporter), member 9 (SLC30A9)
0.248	11.762	2.921	0.0494		NM_006416.2	solute carrier family 35 (CMP-sialic acid transporter), member A1 (SLC35A1)
0.403	3.165	1.276	0.014		NM_012243.1	solute carrier family 35 (UDP-N-acetylglucosamine (UDP-GlcNAc) transporter), A3 (SLC35A3)
3.51	3.495	12.268	0.046		NM_080670.2	solute carrier family 35, member A4 (SLC35A4)
0.243	8.115	1.969	0.00359		NM_017945.2	solute carrier family 35, member A5 (SLC35A5)
2.182	3.67	8.009	0.00877		NM_024881.3	solute carrier family 35, member E1 (SLC35E1)
0.342	10.188	3.489	0.00106		NM_025181.2	solute carrier family 35, member F5 (SLC35F5)
0.284	18.489	5.259	0.0197		NM_152313.2	solute carrier family 36 (proton/amino acid symporter), member 4 (SLC36A4)
0.427	6.439	2.75	0.0052		NM_030674.2	solute carrier family 38, member 1 (SLC38A1)
0.479	2.706	1.295	0.0201		NM_018976.3	solute carrier family 38, member 2 (SLC38A2)
2.317	3.188	7.386	0.0235		NM_173854.3	solute carrier family 41, member 1 (SLC41A1)
0.441	3.611	1.592	0.00937		NM_032148.2	solute carrier family 41, member 2 (SLC41A2)
0.416	0.236	0.098	0.0405		NM_019844.1	solute carrier organic anion transporter family, member 1B3 (SLCO1B3)
4.69	2.716	12.735	0.0167		NM_030813.3	suppressor of potassium transport defect 3 (SKD3)
2.763	0.445	1.23	0.0213		NM_033051.2	thymic stromal co-transporter (TSCOT)
10.397	0.505	5.253	0.0145		NM_000355.2	transcobalamin II; macrocytic anemia (TCN2)
0.373	3.75	1.398	0.00108		NM_003234.1	transferrin receptor (p90, CD71) (TFRC)
0.142	17.4	2.475	0.024		NM_003304.3	transient receptor potential cation channel, subfamily C, member 1 (TRPC1)
0.238	8.948	2.125	0.011		NM_003305.1	transient receptor potential cation channel, subfamily C, member 3 (TRPC3)
2.639	0.983	2.594	0.0254		NM_015638.2	transient receptor potential cation channel, subfamily C, member 4 associated prot (TRPC4AP)
0.258	4.377	1.128	0.0141		NM_152402.1	translocation associated membrane protein 1-like 1 (TRAM1L1)
0.401	19.495	7.809	0.0165		NM_004800.1	transmembrane 9 superfamily member 2 (TM9SF2)
8.556	0.305	2.609	0.00431		NM_018833.1	transporter 2, ATP-binding cassette, sub-family B (MDR/TAP) (TAP2)
2.843	0.513	1.459	0.0196		NM_032646.4	tweety homolog 2 (TTYH2)
0.394	17.434	6.86	0.0086		NM_005662.3	voltage-dependent anion channel 3 (VDAC3)
Unknown
2.928	1.656	4.85	0.00916		NM_024649.4	Bardet-Biedl syndrome 1 (BBS1)
0.481	0.399	0.192	0.018		NM_152384.1	Bardet-Biedl syndrome 5 (BBS5)
2.876	0.269	0.773	0.0453		NM_014858.1	cerebral protein 11 (HUCEP11)
4.228	2.729	11.538	0.000716		NM_032040.1	coiled-coil domain containing 8 (CCDC8)
3.095	3.37	10.431	0.0304		NM_015603.1	coiled-coil domain containing 9 (CCDC9)
0.271	16.327	4.429	0.0128		NM_024300.2	coiled-coil-helix-coiled-coil-helix domain containing 7 (CHCHD7)
0.445	32.75	14.589	0.0114		NM_016144.2	COMM domain containing 10 (COMMD10)
0.354	40.817	14.463	0.00174		NM_012071.1	COMM domain containing 3 (COMMD3)
0.479	48.389	23.161	0.00371		NM_020188.2	DC13 protein (DC13)
0.208	6.107	1.272	0.0466		NM_005509.3	Dmx-like 1 (DMXL1)
2.281	0.435	0.993	0.0372		NM_005867.2	Down syndrome critical region gene 4 (DSCR4)
2.042	0.417	0.851	0.0368		NM_198565.1	ELLP3030
0.273	6.835	1.865	0.0488		NM_014805.2	EPM2A (laforin) interacting protein 1 (EPM2AIP1)
0.225	64.616	14.511	0.0326		NM_016078.1	family with sequence similarity 18, member B (FAM18B)
2.141	1.494	3.198	0.00953		NM_017565.2	family with sequence similarity 20, member A (FAM20A)
5.042	0.714	3.601	0.00816		NM_020223.1	family with sequence similarity 20, member C (FAM20C)
4.12	1.589	6.549	0.00172		NM_015916.3	family with sequence similarity 26, member B (FAM26B)
0.196	21.835	4.277	0.0431		NM_019054.1	family with sequence similarity 35, member A (FAM35A)
4.828	1.058	5.108	0.000129		NM_014745.1	family with sequence similarity 38, member A (FAM38A)
0.45	27.108	12.199	0.00956		NM_020194.4	GL004 protein (GL004)
16.971	9.707	164.733	0.0071		BC040073.1	H19, imprinted maternally expressed untranslated mRNA
0.487	7.167	3.491	0.00586		NM_014170.1	HSPC135 protein (HSPC135)
0.324	16.207	5.259	0.00336		NM_015344.1	leptin receptor overlapping transcript-like 1 (LEPROTL1)
3.762	4.33	16.287	0.0057		NM_019594.1	leucine rich repeat containing 8 (LRRC8)
0.27	2.137	0.577	0.0154		NM_018334.3	leucine rich repeat neuronal 3 (LRRN3)
4.31	0.291	1.254	0.0374		BC012130.1	likely ortholog of mouse 5-azacytidine induced gene 1
3.676	0.258	0.949	0.00887		AB011539.2	MEGF6 protein
2.511	0.798	2.003	0.0342		BC028066.1	NACHT, leucine rich repeat and PYD containing 1
4.411	3.057	13.482	0.0198		NM_002616.1	period homolog 1 (PER1)
2.144	1.555	3.334	0.0228		NM_173079.1	RUN domain containing 1 (RUNDC1)
0.284	4.475	1.272	0.0228		NM_033411.2	RWD domain containing 2 (RWDD2)
0.246	7.468	1.837	0.0304		NM_015485.2	RWD domain containing 3 (RWDD3)
0.371	5.187	1.922	0.000518		NM_032861.2	serine active site containing 1 (SERAC1)
2.278	0.223	0.508	0.00941		BC066363.1	sidekick homolog 2 (chicken)
2.585	5.747	14.854	0.0437		AK126196.1	similar to ART-4 protein (ART-4)
0.221	18.505	4.086	0.00815		AK055334.1	similar to BM-009
0.482	0.298	0.144	0.00411		AI652068.1	similar to C4B-BINDING PROTEIN ALPHA CHAIN PRECURSOR
3.213	2.604	8.367	0.0218		AI124619.1	similar to CONTACTIN ASSOCIATED PROTEIN
0.484	2.067	1	0.0239		N95354.1	similar to ERYTHROCYTE BAND 7 INTEGRAL MEMBRANE PROTEIN
0.315	1.269	0.4	0.00652		NM_207647.1	similar to fibronectin type 3 and SPRY domain-containing protein
4.378	2.005	8.777	0.00448		BE858715.1	similar to HEPATITIS DELTA ANTIGEN INTERACTING PROTEIN A
0.415	0.431	0.179	0.00994		AI886196.1	similar to MDM2 PROTEIN
0.426	4.07	1.735	0.0139		N51315.1	similar to OVARIAN GRANULOSA CELL 13.0 KD PROTEIN HGR74 (HUMAN);
3.279	3.679	12.061	0.0208		AK094570.1	similar to phorbolin I protein (PBI)
2.23	1.806	4.029	0.0317		XM_291169.1	similar to precursor peptide
0.343	65.715	22.531	0.00175		NM_014267.3	small acidic protein (SMAP)
4.763	2.418	11.517	0.00699		NM_145006.2	sushi domain containing 3 (SUSD3)
2.625	0.387	1.017	0.00799		NM_031274.2	testis expressed sequence 13A (TEX13A)
0.466	0.192	0.089	0.00903		AF332241.1	testis transcript Y 12 (TTY12)
2.647	11.392	30.157	0.00859		NM_016030.5	tetratricopeptide repeat domain 15 (TTC15)
3.431	1.189	4.079	0.0351		NM_003564.1	transgelin 2 (TAGLN2)
0.424	36.606	15.524	0.0401		NM_016551.1	transmembrane 7 superfamily member 3 (TM7SF3)
0.403	63.501	25.608	4.37e-05		NM_030969.2	transmembrane protein 14B (TMEM14B)
0.375	11.446	4.297	0.0479		NM_025246.1	transmembrane protein 22 (TMEM22)
2.195	0.676	1.484	0.0304		NM_014807.3	transmembrane protein 24 (TMEM24)
0.396	40.927	16.197	0.0152		NM_004627.2	tryptophan rich basic protein (WRB)
0.446	3.548	1.583	0.0022		AF217510.1	uncharacterized bone marrow protein BM033
0.38	72.45	27.518	0.0126		NM_032747.1	upregulated during skeletal muscle growth 5 (USMG5)
0.328	3.871	1.268	0.0455		NM_006784.1	WD repeat domain 3 (WDR3)
0.33	3.256	1.075	0.00865		NM_019069.3	WD repeat domain 5B (WDR5B)
